# Supplementary material for: The Holo-Transcriptome of the Zoantharian Protopalythoa variabilis (Cnidaria: Anthozoa): A Plentiful Source of Enzymes for Potential Application in Green Chemistry, Industrial and Pharmaceutical Biotechnology
Source: Mar Drugs. 2018 Jun 13;16(6):207. doi: 10.3390/md16060207 (PMC6025448; doi:10.3390/md16060207)
Supplement: Supplementary file 1 [file marinedrugs-16-00207-s001.zip › Supplementary Figures and Tables/Supplementary Table 01 _ biodiversity composition.xlsx]

## Sheet: Supplementary Table 1
Supplementary Table 1. Species from the BLAST search of the barcode sequences from the P. variabilis holobiont transcriptome against the NCBI nr database.
	Transcript ID	species retrieved for each barcode sequence			Transcript sequence
		16S rRNA	COI	rbcL
	Unigene2429	Jaaginema litorale			GTGTAGCGGTGAAATGCGTAGAGATTGGAAAGAACACCGATGGCGAAGGCACTTTACTGGGCTATTACTAACACTCAGAGACGAAAGCTAGGGTAGCAAATGGGATTAGATACCCCAGTAGTCCTAGCCGTAAACAATGGATACTAGATGTTGAACAGATCGACCTGTGCAGTATCAAAGCTAACGCGTTAAGTGTTCCGCCTGGGGAGTACGCTCGCAAGAGTGAAACTCAAAGGAATTGACGGGGGCCCGCACAAGCGGTGGAGTATGTGGTTTAATTCGATGCAACGCGAAGAACCTTACCAGGACTTGACATGTCGCGAATTCTGGGGAAACTCGGAAGTGCCTTCGGGAGCGCGAACACAGGTGGTGCATGGCTGTCGTCAGCTCGTGTCGTGA…
	Unigene17457	Phormidium laetevirens			CGGGTTGTAAAGCTCTTTCAGCAGGGAAGACGTAAGGACGGTACCTGCAGAAGAAGCACCGGCTAACTACGTGCCAGCAGCCGCGGTAATACGTAGGGTGCAAGCGTTGTCCGGAATTATTGGGCGTAAAGAGTCCGTAGGTGGTGGGGCAAGTCGGCGGTTAAAGACTGGGGCTTAACTCCAGGGCAGCCGTGGAAACTGCACCACTAGAGGGCGGTAGGGGTAGAGGGAATTCCCGGTGT
	CL445.Contig3	Uncultured (Stanieria cyanosphaera)			CATGGAGAGTTTGATCCTGGCTCAGGATGAACGCTGGCGGTATGCTTAACACATGCAAGTCGAACGGGGTGCTATCTTTCGGGATAGTACTTAGTGGCGGACGGGTGAGTAACGCGTGAGAATCTGCCTTCAGGACGGGGACAACAGTTAGAAATGACTGCTAATACCCAATATGCCGCAAGGTGAAACTTATTTGGCCTGAAGAGGAGCTCGCGTCCGATTAGCTAGTTGGTGGGGTAAAGGCCTACCAAGGCGTCGATCAGTAGCTGGTCTGAGAGGATGATCAGCCACACTGGGACTGAGACACGGCCCAGACTCCTACGGGAGGCAGCAGTGGGGAATTTTCCGCAATGGGCGAAAGCCTGACGGAGCAATACCGCGTGAGGGAGGAAGGCTTTT…
	Unigene339	Uncultured (Stanieria cyanosphaera)			GGAAGGTGGGGATGACGTCAAGTCAGCATGCCCCTTACGTTCTGGGCTACACACGTACTACAATGGTTGGGACAAAGGGCAGCGAGCCTGCGAAGGTGAGCTAATCCCATAAACCCAGCCTCAGTTCAGATTGCAGGCTGCAACTCGCCTGCATGAAGGAGGAATCGCTAGTAATCGCAGGTCAGCATACTGCGGTGAATACGTTCCCGGGCCTTGTACACACCGCCCGTCACACCATGGAAGTTGGCCACGCCCGAAGTCGTTACCCTAACCGTTCGCGGAGGGGGATGCCGAAGGCAGGGCTAGTGACTGGGGTGAAGTCGTAACAAGGTAACCGTACTGG
	Unigene2428	Symploca sp.			CGCGTCTGATTAGCTAGTTGGTGGGGTAAAGGCCTACCAAGGCGACGATCAGTAGCTGGTCTGAGAGGATGATCAGCCACACTGGGACTGAGACACGGCCCAGACTCCTACGGGAGGCAGCAGTGGGGAATTTTCCGCAATGGGCGAAAGCCTGACGGAGCAATACCGCGTGAGGGAGGAAGGCTCTTGGGTCGTAAACCTCTTTTGTCAGGGAAGAAGCTCTGACGGTACCTGACGAATAAGCATCGGCTAACTCCGTGCCAGCAGCCGCGGTAATACGGAGGGTGCAAGCGTTATCCGGAATCACTGGGTTTAAAGGGTGCGTAGGCGGC
	CL12851.Contig1	Uncultured (Symploca sp.)			GACACTCAGGGACGAAAGCTAGGGGAGCGAATGGGATTAGATACCCCAGTAGTCCTAGCCGTAAACGATGGATACTAGGCGTTGCTTGTATCGACCCGAGCAGTGCCGTAGCTAACGCGTTAAGTATCCCGCCTGGGAAGTATGCTCGCAAGAGTGAAACTCAAAGGAATTGACGGGGGCCCGCACAAGCGGTGGAGTATGTGGTTTAATTCGATGCAACGCGAAGAACCTTACCAGGACTTGACATGTCGCGAATTTTGGGGAAACTCGAAAGTGCCTTCGGGAGCGCGAACACAGGTGGTGCATGGCTGTCGTCAGCTCGTGTCGTGAGATGTTGGGTTAAGTCCCGCAACGAGCGCAACCCTTATTTTTAGTTGCCTTATGGAACTCTAGAAAGAC…
	CL445.Contig1	Uncultured (Symploca sp.)			GGGCGTAAAGCGTCCGCAGGTGGCAATTCAAGTCTGCTGTTAAAGACCGGGGCTTAACTCCGGAAAGGCAGTGGAAACTGAATAGCTAGAGTGCAGGAGGGGTAGAGGGAATTCCCGGTGTAGCGGTGAAATGCGTAGATATCGGGAAGAACACCAGTGGCGAAAGCGCTCTGCTGGGCCTGAACTGACACTGAGGGACGAAAGCTAGGGGAGCGAAAGGGATTAGATACCCCTGTAGTCCTAGCTGTAAACGATGGATACTAGGTGTTGTGCGTATCGACCCGTGCAGTACCGCAGCAAACGCGTTAAGTATCCCGCCTGGGGAGTACGCACGCAAGTGTGAAACTCAAAGGAATTGACGGG
	CL12296.Contig1	Uncultured (Synechococcus elongatus)			AGAGTTTGATCCTGGCTCAGGATGAACGCTGGCGGTATGCTTAACACATGCAAGTCGAACGGGCTCTTCGGAGCTAGTGGCGGACGGGGGAGTAACGCGTGAGAATCTGCCTTCAGGACGGGGACAACAGTTAGAAATGACTGCTAATACCCGATGTGCCTAGCGGTGAAAGATTTATCGCCTGAAGAGGAGCT
	CL445.Contig2	Uncultured (Endozoicomonas montiporae)			CGCGTCTGATTAGCTAGTTGGTGGGGTAAAGGCCTACCAAGGCGACGATCAGTAGCTGGTCTGAGAGGATGATCAGCCACACTGGGACTGAGACACGGCCCAGACTCCTACGGGAGGCAGCAGTGGGGAATATTGCACAATGGGCGCAAGCCTGATGCAGCCATGCCGCGTGTGTGAAGAAGGCCTTAGGGTTGTAAAGCACTTTCAGCGAGGAGGAAAGGGGCAAGGCTAATACCTTTGTCCTGTGACGTTACTCGCAGAAGAAGCACCGGCTAACTCCGTGCCAGCAGCCGCGGTAATACGGAGGATGCAAGCGTTATCCGGAATTATTGGGCGTAAAGCGTCCGCAGGTGGCCCTATAAGTCTGCTGTCAAAGACCGGAGCTTAACTCTGGAAAGG…
	Unigene16198	Uncultured (Haliangium sp.)			TAAGTCCCGCAACGAGCGCAACCTCTGTCGTTAGTTGCCAGCATTGAGTTGGGCACTCTAACGAGACTGCCGACGTTAAGTCGGAGGAAGGTGGAGACGACGTCAAGTCCTCATGGCCCTTATGTCCAGGGCTACACACGTGCTACAATGGGGGGTACAAAGGGTTGCGAAGCAGCGATGTGGAGCTAATCTCATAAAACCTCTCGTAGTCCGGATTGGAGTCTGCAACTCGACT
	Unigene1710	Uncultured (Kofleria flava)			GCCGCGGTAATACGGAGGGTGCAAACGTTGCTCGGAATCATTGGGCGTAAAGCGCACGTAGGCGGTCTGGTAAGTCGGATGTGAAAGCCCTCGGCTCAACCGAGGAAGTGCATTCGAAACTGCCAGACTTGAGTACGGGAGGGGGTTGCGGAATTCCCGGTGTAGAGGTGAAATTCGTAGATATCGGGAGGAACACCAGTGGCGAAGGCGGCAGCCTGGACCGATACTGACGCTGAGGTGCGAAAGCGTGGGGAGCAAACAGGATTAGATACCCTGGTAGTCCACGCCGTAAACGATGAGTGCTAGGCGGTGGGAGTTTGACCCTTTCACTGTCGTAGCTAACGCGTTAAGCA
	Unigene86432	Loripes lacteus gill symbiont			GGCCTAACACATGCAAGTCGAGCGGTAACAGAGAGTGCTTGCACTCTGCTGACGAGCGGCGGACGGGTGCGTAACACGTAGGAATCTGCCCGGTAGCGGGGGATAGCCCGGAGAAATCCGGATTAATACCGCATACGCCC
	CL6250.Contig1	Uncultured (Neptunomonas sp.)			CCAGGGCTGCACACGTGCTACAATGCGGCGTACAAAGGGACGCGAACCCGCGAGGGTAAGCTAATCTCAAAAAACCAGTCTCAGTTCGGATTGGAGTCTGCAACTCGACTCCATGAAGTCGGAATCGCTAGTAATCGCGAATCAGAATGTCGCGGTGAATACGTTCCCGGGCCTTGTACACACCGCCCGTCACACCATGGGAGTGGGTTGCAAAAGAAGTGGCT
	Unigene1834	Uncultured (Pseudomonas sp.)			CTTAGTGGCGCAGCTAACGCACTAAGTAGACCGCCTGGGGAGTACGGCCGCAAGGCTAAAACTCAAAGGAATTGACGGGGGCCCGCACAAGCGGTGGAGCATGTGGTTTAATTCGAAGCAACGCGCAGAACCTTACCTGGGCTTGAACTGTAACCGCAACCAGCAGAGATGTTGGGTTTCCTTAGGGAACGGTTAGAGAGGTGCTGCATGGCTGTCGTCAGC
	Unigene105228	Uncultured (Flaviramulus sp.)			CAGGCCTAACACATGCAAGTCGAGGGGTAACAGAGTAGCTTGCTACTGCTGACGACCGGCGCACGGGTGCGTAACGCGTATACAATCTACCTTTTGCTGGGGGATAGCCTTTGGAAACGAAGATTAATACCCCATAGAATCATAACATTGCATGATGAATTGATTAAAGGTTACGGCAAAAGATGAGTATGCGTCCTATTAGCTAGATGGTGTGGTAACG
	Unigene2430	Uncultured (Planoglabratella opercularis)			ACTCCGTGCCAGCAGCCGCGGTAAGACGGAGGATGCAAGTGTTATCCGGAATCACTGGGCGTAAAGCGTCTGTAGGTGGTCAAATAAGTCAACTGTTAAATCTTGAGGCTCAACCTCAAAATCGCAGTCGAAACTATTAGACTAGAGTATAGTAGGGGTAAAGGGAATTTCCAGTGGAGCGGTGAAATGCGTAGAGATTGGGAAGAACACCGGTGGCGAAAGCGCTCTACTGGGCCGTAACTGACACTCAGGGACGAAAGCTAGGGTAGCGAAAGGGATTAGATACCCCTGTAGTCCTAGCTGTAAACGATGGATACTAGGCGTAGCTTGTATCGACCCGAGCTGTGCCGAAGCAAACGCGTTAAGTATCCCGCCTGGGGAGTACGCACGCAAGTGTGA…
	Unigene46735	Symbiodinium sp.			AATAGTTAAATGTAAGGATAATTGGTAGCTTATTTCTTTGATATTGGTTTCATCTGGTCCAAATATAGATATTCTATTCACGAAAACTTGAGGTGTGACAGGGATTAGATACCCCATTAATTCAAGTGATAAATCATGGCTTATTGTAGACTGGATCTATTTTTAACATGTGATCTTTATCAACTTAAGGAGGAGGCTTTCATTTTGGAAACTTAAGTGTTCTGGTGGTGATTTAGAACAATAGTGGAATAGATGATTTAATTCGATGTTATGCGATAAAGCTTATCTGTTACTCACTTCAATACCTCTCATTTGGTAGAATTCTATCCATTGGTAGTGCATGGCTGCTCTCAGCTAATGTTTTGTAATATCTGCTTCAGTTCAGGAATAGGCCCTACA…
	Unigene9098	Scolelepis daphoinos			CTGCCCTATGACTTCTTAAATGGCCGCGGTACTCTGACCGTGCTAAGGTAGCATAATAATTTGCCTCCTAATTAGAGGCTTGCATGAATGAATCTACGTGGGTATGACTGTTTCACATTTATTTATAAAAATTATCCCCTAGATGAAGAGATCTAGATATAATAAAAAGACAAAAAGACCCTATTGAGCTTTACTTATAAGCTATTTTCCACATATTTATACAATTCTCAAATAGCCTTCAAGTTTTGTTGGGGCGACAAAAGAAGATCTAAATCTTCTTTATTATTAAGATAATAAATCTATTTAATGATCCGTTATTCGATTAATAAATCCAGCTACCATAGGGATAACAGGCTAATTTCTTTTGAGAGCTCAAATTGACAAAGAAGATTGGCACCT…
	Unigene13161	Palythoa caribaeorum			CGCACAAAGTGCCAGGAAAGAATTATTCAAGCTCTTCCCAGAAGGCCTCCTTCTGGCAAGGGTACTGTACTAAACTAACTAAAGTGGGGGATAGTGAGGGGATAAATTTTCTTAAGGAACTCGGCAAAATCCCAATGGCCCACCAGGGCATATTGGAACACGGGCCTCGACTGTTTACCAAAAACATAGCCCTCGGCCAATATGAAAATAGATGTATAGAGGGTGATGCCTGCCCAATGGTTGTATCTAAAAGCGGTTGATAAAAGTCGACCTCGTAAGGACAATTGAATGGCCGCGGTAACACTGACCGTGATAATGTAGCGTAATCAATAGCCAATTAATTGTTGGCCAGTATGAATGGCGCCACGAAGGCCCCACTGTCTTAAGGAAATTCCCAGT…
	CL4943.Contig1		Symbiodinium sp.		TTCTTATGATTTTCTTTTTAGTAATGCCTGGCTTGTTTGGAGGATTTGGAAATTATTTTGTACCTATCTTTCAAGGGTCTCCAGAAGTGGTATATCCTAGAGTCAATAATTTTTCTATCTTAATTCTTTTGCTTTCATATCTTTTCCTAATCCTTTCTTTAATCTCAGAATTTGGAGGTGGTACAGGGTGGACGCTCTACCCACCATTATCCACTTCTTTTATGACTTTATCACCTTCAAGTACAGGAAATCTTATATTTGGATTAATAATCTCTGGTATATCTTCATGTCTTACATCTCTTAACTTTTGGGTAACAATTCATTTTCTGAGATCTTATTGTCTGATATTATCTTCTATCCCATTATTTCCTTGGGCTTTCTTGATTACAGCTTTCATGC…
	Unigene23772		Neochromadora poecilosomoides		AAAAAAAGAAGTTTTTGGTAATACAGGTATAATTTATGCTATATCTTCTATTGGAATTTTAGGTTGTATTGTTTGAGTTCATCATATATTTACTGTTGGCTTAGATGTTGATACACGAGCTTATTTCAGAGCAGCTACTATAATTATTGCTATTCCTACAGGAGTTAAAGTTTTT
	Unigene21805		Ochlerotatus sierrensis		ATCCTCTTTTGTATCAACATTTGTTTTGATTTTTTGGGCATCCTGAGGTCTATATTTTGATTTTACCGGGGTTTGGGTTAATTTCTCATATTTTTTTCCAAGAGACTAAAAAATTAGAATCATTTGGAACTCTAGGAATAATTTATGCAATAGTGTCAATTGGGGTTTTAGGGTTTGTGGTATGAGCGCATCATATGTTTACAGTAGGCATAGATACGGATACTCGTGCCTATTTTACATCAGCTACAATAATTATTGCAGTTCCTACTGGAATTAAAATTTTTAGATGATTGGGAACATTTTATGGAATTAAAATTGTTTTTAGCCCTAGGATGGTTTGATCCTTGGGATTTGTGTTTTTATTTACAGTGGGAGGTTTGACAGGAATTGTTCTTGCTA…
	Unigene21214		Ocyptamus sativus		CTTCACTTTTAGGGGCTATAAATTTTATAATTACTATTGATAATATACGATTAAATTTATTCTCATATGACAAATTACAAATATTTTTATGAAGAATACTAATTACTGTTTTTTTATTAATTCTTTCATTACCAGTATTAGCAGGAGCTTTAACTATACTTTTAACTGATCGTAATATCAATACAGTTTTTTTTGATCCTAATGGAGGAGGAGATCCAATTTTATGACAACATTTATTTTGATTTTTCGGTCATCCTGAAGTTTATATTTTAATTTTACCAGGATTTGGATTAATTACACATA
	Unigene23771		Phaenocarpa sp.		TTTTTCTTTTTACTATAGGAGGATTTACTGGAATTGTTTTATCAAGATCTTCTTTAGATATTACTCTTCATGATACTTATTTTGTTGTAGCTCATTTTCATTATGTTTTATCTATAGGAGCTGTTTTTGGTATTTTAGATGGATTTGCTTTATGGTTTCCTCTTATATTAGGGTTAGGATATAATAATATTTTTTTTATAAGTGTTTTTATTATTTTATTTTTAGGCGTTAATATTACTTTTTTCCCTCAACATTTTGTAGGTTTAAATGGTATACCTCGTCGATATACTGATTACCCAGACTCAATAAGATTTTGAAATAAAATTTCTTCTTTTGGCTCTTTTCTTTC
	Unigene21215		Polycentropus crassicornis		CAATTATACAATTCAATTGTAACTGCACATGCTTTACTAATAATTTTTTTATAATTATACCTACTATAATTGGAGGCTTTGGAAATTGATTAATTCCTTTAATAACTTTATCTCCTGATATACAGTATCCTCGTCTTAACAATATGAGATTTTGATTCCTTCCTCCTTCATTAATATTTTTAATCTTTGGATTTATTTTAGGAAATGGTGGAGGTACAGGTTGAACTTTATATCCACCATTAAGAAGAAATTTAGGGCATAGAGGAATATCAGTAGATTTTATAATCTTTTCTCTACATTTAGCAGGTATTTCTTCACTTTTAGGGGC
	Unigene2350		Palythoa sp.		CGGCACATTATATCTAATATTTGGTGTTGGGGCCGGTATGGTAGGAACAGCTTTCAGTATGTTGATAAGGTTAGAACTTTCTGCCCCCGGAACTATGTTGGGGGACGACCATCTTTATAATGTAATCGTGACTGCGCATGCCTTTGTTATGATCTTTTTCCTGGTGATGCCGGTGATGATAGGGGGGTTTGGGAATTGGTTGGTGCCGCTATATATCGGTGCACCAGATATGGCCTTCCCGCGACTAAATAACATTAGTTTCTGGCTCTTGCCCCCCGCCCTAATTCTATTGTTGGGTTCCGCCTTTGTGGAACAGGGGGCAGGAACAGGTTGGACGGTGTATCCGCCCCTTGCAGCCATTCAAGCTCATTCGGGGGGGGCCGTGGACATGGCTATATT…
	Unigene98480			Sellaphora pupula	GTGAGCGTTTAAACAAATACGGTACTCCATTATTAGGTGCTACAGTAAAACCAAAATTAGGTTTATCTGGTAAAAACTACGGTCGTGTAGTTTTCGAAGGTTTAAAAGGTGGTTTAGACTTCTTAAAAGATGATGAAAACATTAACTCTCAACCATTTATGCGTTGGAGAGAGCGTTTCTTATACTGTATGGAAGGTATTAACCGTGCTTCTGCTGCTACAGGTGAAACTAAA
	CL5800.Contig1			Symbiodinium sp.	CTTCATCAAGAACGACGAGCCCCAGGGCAACCAGGTGTTCTGCCAGATGAACGAGTGCATTCCTGAGGTGGTGAAGGCCATGAGGGCTTGCGTCAAGGAGACAGGCAGCTCCAAGCTCTTCTCCGCCAACATCACTGCAGATGATCCTGAGGAGATGATTGCCCGCGGCAAGTACATCATGTCTCAGTTCGGTCCTTTGTCCGAGAACTGCGCATTCTTGGTGGATGGCTATGTTGCAGGTGGAACTGCAGTGACCTGCTGCAGGCGCAACTTCCCCAAGCAGTTCTTGCACTACCACCGAGCCGGCCACGGTTCAGTGACCAGCCCCCAGACCCAGCGTGGTTACACTGCCTTTGTGCACACCAAGATCTCCCGAGTCATCGGTGCTTCTGGCATCCA…
	Bacteria	Cyanobacteria	Proteobacteria	Bacteroidetes
	Eukaryota (Protists)	Rhizaria & Heterokonta	Alveolata
	Eukaryota (Animals)	Protostomia	Cnidaria
