# Supplementary material for: The Holo-Transcriptome of the Zoantharian Protopalythoa variabilis (Cnidaria: Anthozoa): A Plentiful Source of Enzymes for Potential Application in Green Chemistry, Industrial and Pharmaceutical Biotechnology
Source: Mar Drugs. 2018 Jun 13;16(6):207. doi: 10.3390/md16060207 (PMC6025448; doi:10.3390/md16060207)
Supplement: Supplementary file 1 [file marinedrugs-16-00207-s001.zip › Supplementary Figures and Tables/Supplementary Table 02 _ KEGG pathways mapping summary.csv]

Pathway	Pathway ID	+ACM-Enzs found in Pathway	Enzyme	+ACM-Seqs of Enzyme	Seqs
Glyoxylate and dicarboxylate metabolism	map00630	17	ec:4.1.1.39 +AC0- carboxylase, ec:6.3.1.2 +AC0- synthetase, ec:2.7.1.31 +AC0- 3+AC0-kinase, ec:5.1.99.1 +AC0- epimerase, ec:1.4.7.1 +AC0- synthase (ferredoxin), ec:2.3.1.9 +AC0- C+AC0-acetyltransferase, ec:2.3.3.9 +AC0- synthase, ec:2.3.3.1 +AC0- (Si)+AC0-synthase, ec:3.5.1.9 +AC0- kynurenine formamidase, ec:2.1.2.1 +AC0- hydroxymethyltransferase, ec:4.2.1.3 +AC0- hydratase, ec:4.1.3.1 +AC0- lyas…	9, 12, 3, 1, 1, 2, 5, 2, 10, 2, 2, 7, 4, 1, 2, 11, 1	CL5800.Contig1, Unigene34016, CL12580.Contig7, Unigene67245, Unigene17660, CL10876.Contig2, CL10876.Contig1, Unigene98480, CL5800.Contig2, Unigene41617, Unigene15955, Unigene3092, Unigene10066, CL8838.Contig1, CL8838.Contig2, CL11383.Contig2, Unigene50917, CL11383.Contig1, CL12279.Contig1, CL12279.Contig3, Unigene14248, CL3994.Contig1, CL3994.Contig2, Unigene27092, Unigene42111, Unigene100193, Un…
Tryptophan metabolism	map00380	15	ec:4.1.1.45 +AC0- decarboxylase, ec:2.1.1.4 +AC0- O+AC0-methyltransferase, ec:1.13.11.6 +AC0- 3,4+AC0-dioxygenase, ec:4.2.1.84 +AC0- hydratase, ec:1.2.1.3 +AC0- dehydrogenase (NAD), ec:2.3.1.9 +AC0- C+AC0-acetyltransferase, ec:1.14.16.4 +AC0- 5+AC0-monooxygenase, ec:3.5.1.9 +AC0- kynurenine formamidase, ec:1.11.1.6 +AC0- equilase, ec:3.7.1.3 +AC0- ec:3.7.1.3 kynureninase, ec:1.13.11.11 +AC0- 2,3+…	2, 1, 2, 2, 5, 2, 1, 10, 4, 2, 3, 1, 2, 9, 10	Unigene42368, Unigene75509, CL6221.Contig2, Unigene26584, Unigene45900, Unigene102029, Unigene18848, Unigene6705, Unigene20794, Unigene78748, Unigene25083, Unigene25082, Unigene75838, CL2614.Contig1, Unigene75029, Unigene46003, Unigene46004, CL329.Contig3, Unigene46000, CL329.Contig1, Unigene46001, CL329.Contig2, CL329.Contig7, CL329.Contig5, CL329.Contig6, Unigene23025, Unigene39304, CL9296.Cont…
Pyruvate metabolism	map00620	26	ec:6.4.1.1 +AC0- carboxylase, ec:6.4.1.2 +AC0- carboxylase, ec:4.1.1.49 +AC0- carboxykinase (ATP), ec:4.1.1.31 +AC0- carboxylase, ec:4.1.1.32 +AC0- carboxykinase (GTP), ec:1.2.7.1 +AC0- synthase, ec:2.7.1.40 +AC0- kinase, ec:6.2.1.1 +AC0- ligase, ec:1.8.1.4 +AC0- dehydrogenase, ec:1.2.1.3 +AC0- dehydrogenase (NAD), ec:2.3.1.9 +AC0- C+AC0-acetyltransferase, ec:4.4.1.5 +AC0- lyase, ec:1.1.5.4 +AC0-…	1, 6, 3, 2, 3, 2, 10, 4, 2, 5, 2, 3, 2, 5, 2, 1, 4, 1, 1, 6, 3, 1, 11, 5, 5, 3	Unigene46975, Unigene97251, Unigene93560, Unigene19962, Unigene45152, CL854.Contig2, CL854.Contig1, CL1853.Contig1, Unigene54759, CL1853.Contig2, Unigene34498, Unigene40638, Unigene104515, CL7055.Contig1, Unigene31835, CL1838.Contig1, Unigene30408, Unigene13714, Unigene38468, Unigene54485, CL5311.Contig3, CL6204.Contig2, Unigene13485, CL6204.Contig1, CL5311.Contig2, CL5699.Contig2, CL5699.Contig1…
Caffeine metabolism	map00232	2	ec:1.17.3.2 +AC0- oxidase, ec:1.7.3.3 +AC0- urate hydroxylase	2, 1	Unigene84602, Unigene90623, CL1619.Contig1
Monobactam biosynthesis	map00261	5	ec:2.7.2.4 +AC0- kinase, ec:1.2.1.11 +AC0- dehydrogenase, ec:1.17.1.8 +AC0- reductase, ec:4.3.3.7 +AC0- synthase, ec:2.7.7.4 +AC0- adenylyltransferase	2, 1, 1, 1, 4	Unigene24070, CL7111.Contig1, Unigene28761, Unigene20044, Unigene49712, Unigene46985, CL7569.Contig2, Unigene91835, Unigene34888
Fluorobenzoate degradation	map00364	1	ec:4.2.1.84 +AC0- hydratase	2	Unigene102029, Unigene18848
Valine, leucine and isoleucine biosynthesis	map00290	8	ec:2.2.1.6 +AC0- synthase, ec:2.6.1.42 +AC0- transaminase, ec:4.3.1.19 +AC0- ammonia+AC0-lyase, ec:2.3.3.13 +AC0- synthase, ec:4.2.1.9 +AC0- dehydratase, ec:4.2.1.33 +AC0- dehydratase, ec:1.1.1.86 +AC0- reductoisomerase (NADP), ec:1.1.1.85 +AC0- dehydrogenase	1, 6, 1, 2, 3, 1, 1, 1	Unigene49833, Unigene55483, Unigene32504, Unigene26355, Unigene51256, Unigene86127, Unigene37318, Unigene75205, Unigene84626, Unigene58873, Unigene67021, Unigene24691, Unigene25816, Unigene14769, Unigene47949, Unigene51258
Glycosphingolipid biosynthesis +AC0- ganglio series	map00604	2	ec:3.2.1.52 +AC0- hexosaminidase, ec:3.2.1.23 +AC0- lactase (ambiguous)	11, 6	Unigene35886, Unigene90041, Unigene105147, Unigene93134, Unigene2326, Unigene37776, Unigene43256, Unigene7824, Unigene28224, CL8103.Contig1, Unigene104758, Unigene61568, Unigene41307, Unigene14465, Unigene56862, Unigene42964, Unigene105689
Styrene degradation	map00643	4	ec:1.13.11.5 +AC0- 1,2+AC0-dioxygenase, ec:4.2.1.84 +AC0- hydratase, ec:3.7.1.2 +AC0- beta+AC0-diketonase, ec:2.8.3.1 +AC0- CoA+AC0-transferase	2, 2, 3, 1	Unigene34070, Unigene26961, Unigene102029, Unigene18848, Unigene40024, Unigene40023, Unigene4847, Unigene84942
Lipoic acid metabolism	map00785	1	ec:2.8.1.8 +AC0- synthase	2	Unigene52048, Unigene190
Valine, leucine and isoleucine degradation	map00280	16	ec:6.4.1.4 +AC0- carboxylase, ec:1.2.1.27 +AC0- dehydrogenase (CoA+AC0-acylating), ec:5.1.99.1 +AC0- epimerase, ec:2.6.1.42 +AC0- transaminase, ec:6.2.1.16 +AC0- ligase, ec:1.8.1.4 +AC0- dehydrogenase, ec:1.2.1.3 +AC0- dehydrogenase (NAD), ec:2.3.1.9 +AC0- C+AC0-acetyltransferase, ec:2.3.3.10 +AC0- synthase, ec:4.1.3.4 +AC0- lyase, ec:2.3.1.16 +AC0- C+AC0-acyltransferase, ec:5.4.99.2 +AC0- mutase…	2, 3, 1, 6, 4, 2, 5, 2, 3, 1, 4, 1, 6, 2, 9, 3	Unigene97451, Unigene74206, Unigene48747, Unigene50970, Unigene34626, Unigene42111, Unigene55483, Unigene32504, Unigene26355, Unigene51256, Unigene86127, Unigene37318, Unigene105067, Unigene54405, Unigene71834, Unigene82050, Unigene43447, Unigene13702, Unigene6705, Unigene20794, Unigene78748, Unigene25083, Unigene25082, Unigene75838, CL2614.Contig1, Unigene17318, Unigene33142, Unigene42734, Unige…
Nitrotoluene degradation	map00633	1	ec:1.2.7.1 +AC0- synthase	2	CL1838.Contig1, Unigene30408
Amino sugar and nucleotide sugar metabolism	map00520	31	ec:2.6.1.16 +AC0- transaminase (isomerizing), ec:4.1.1.35 +AC0- decarboxylase, ec:2.7.1.59 +AC0- kinase, ec:4.2.1.76 +AC0- 4,6+AC0-dehydratase, ec:2.5.1.7 +AC0- 1+AC0-carboxyvinyltransferase, ec:5.3.1.8 +AC0- isomerase, ec:5.3.1.9 +AC0- isomerase, ec:2.7.7.64 +AC0- uridylyltransferase, ec:3.2.1.52 +AC0- hexosaminidase, ec:3.2.1.55 +AC0- end alpha+AC0-L+AC0-arabinofuranosidase, ec:2.7.7.30 +AC0- g…	3, 2, 4, 1, 1, 2, 4, 4, 11, 2, 1, 1, 1, 6, 1, 13, 3, 5, 1, 5, 1, 4, 2, 1, 2, 4, 2, 2, 3, 2, 4	Unigene34450, Unigene28767, CL10472.Contig1, Unigene19301, Unigene19302, CL730.Contig1, CL730.Contig2, CL730.Contig3, Unigene45474, Unigene13253, Unigene117, Unigene49681, Unigene28762, CL10765.Contig1, Unigene56943, Unigene28715, CL10765.Contig2, Unigene99452, Unigene49534, Unigene33779, Unigene3772, Unigene35886, Unigene90041, Unigene105147, Unigene93134, Unigene2326, Unigene37776, Unigene43256…
Toluene degradation	map00623	1	ec:1.1.1.35 +AC0- dehydrogenase	9	Unigene46863, Unigene43982, Unigene11923, CL12173.Contig1, Unigene13607, Unigene89403, CL3982.Contig2, Unigene1194, Unigene18149
N+AC0-Glycan biosynthesis	map00510	13	ec:2.4.1.260 +AC0- alpha+AC0-1,6+AC0-mannosyltransferase, ec:3.2.1.113 +AC0- 1,2+AC0-alpha+AC0-mannosidase, ec:2.4.1.83 +AC0- beta+AC0-D+AC0-mannosyltransferase, ec:2.4.1.38 +AC0- beta+AC0-1,4+AC0-galactosyltransferase, ec:3.2.1.106 +AC0- glucosidase, ec:2.4.1.101 +AC0- 2+AC0-beta+AC0-N+AC0-acetylglucosaminyltransferase, ec:2.4.1.117 +AC0- beta+AC0-glucosyltransferase, ec:2.4.1.143 +AC0- 2+AC0-be…	1, 15, 3, 1, 11, 1, 1, 2, 3, 5, 6, 2, 3	Unigene82975, CL9577.Contig2, Unigene29097, Unigene104137, CL7920.Contig2, Unigene20843, CL8169.Contig1, Unigene42526, Unigene96367, Unigene23134, Unigene3694, Unigene6476, Unigene6387, Unigene1265, Unigene13564, Unigene3695, Unigene33747, Unigene23953, Unigene40597, Unigene80049, Unigene21267, Unigene95653, Unigene96850, Unigene90420, Unigene72366, Unigene31425, Unigene37484, Unigene4313, Unigen…
Metabolism of xenobiotics by cytochrome P450	map00980	5	ec:1.1.1.184 +AC0- reductase (NADPH), ec:2.5.1.18 +AC0- transferase, ec:1.2.1.5 +AC0- dehydrogenase +AFs-NAD(P)+AF0-, ec:2.4.1.17 +AC0- 1+AC0-naphthol glucuronyltransferase, ec:3.3.2.9 +AC0- epoxide hydrolase	4, 5, 7, 12, 1	CL7833.Contig1, CL12937.Contig3, CL12937.Contig1, CL12937.Contig2, Unigene39082, CL3868.Contig2, Unigene30713, CL3868.Contig3, Unigene32939, CL158.Contig3, CL158.Contig4, Unigene47148, Unigene60485, Unigene29510, CL158.Contig1, CL158.Contig2, Unigene65251, Unigene25311, Unigene27185, Unigene27186, Unigene32459, Unigene4131, Unigene94091, Unigene82975, CL8774.Contig1, Unigene24646, Unigene24645, U…
mTOR signaling pathway	map04150	3	ec:2.7.1.153 +AC0- 3+AC0-kinase, ec:2.7.11.11 +AC0- protein kinase, ec:2.7.11.24 +AC0- protein kinase	5, 3, 14	Unigene100536, Unigene99322, Unigene82395, Unigene105490, CL1842.Contig4, Unigene20136, Unigene13823, Unigene10768, Unigene85248, Unigene103511, Unigene104215, Unigene26098, Unigene57861, Unigene28905, Unigene3941, Unigene45852, Unigene1812, Unigene19763, Unigene44289, CL5026.Contig2, Unigene57927, Unigene72833
Aminoacyl+AC0-tRNA biosynthesis	map00970	21	ec:6.1.1.6 +AC0- ligase, ec:6.1.1.7 +AC0- ligase, ec:6.1.1.9 +AC0- ligase, ec:6.1.1.2 +AC0- ligase, ec:6.1.1.3 +AC0- ligase, ec:6.1.1.4 +AC0- ligase, ec:6.1.1.5 +AC0- ligase, ec:6.1.1.1 +AC0- ligase, ec:2.1.2.9 +AC0- formyltransferase, ec:6.1.1.18 +AC0- ligase, ec:6.1.1.17 +AC0- ligase, ec:6.1.1.19 +AC0- ligase, ec:6.1.1.14 +AC0- ligase, ec:6.1.1.16 +AC0- ligase, ec:6.1.1.15 +AC0- ligase, ec:6.1.…	5, 7, 6, 3, 5, 3, 5, 3, 3, 5, 4, 6, 3, 4, 5, 5, 4, 5, 5, 9, 3	CL1213.Contig4, CL1213.Contig3, Unigene15460, CL1213.Contig1, Unigene22104, Unigene75757, Unigene41250, Unigene44140, Unigene60341, Unigene29643, Unigene3773, Unigene93591, Unigene22171, CL4839.Contig1, Unigene49233, Unigene75053, Unigene96034, Unigene79831, Unigene32328, Unigene24098, Unigene35947, Unigene79929, Unigene28184, CL10745.Contig1, Unigene42112, Unigene10941, Unigene80425, Unigene2892…
Aminobenzoate degradation	map00627	6	ec:4.2.1.84 +AC0- hydratase, ec:3.1.3.2 +AC0- phosphatase, ec:3.6.1.7 +AC0- acetylphosphatase, ec:3.1.3.41 +AC0- nitrophenyl phosphatase, ec:2.8.3.8 +AC0- CoA+AC0-transferase, ec:4.2.1.17 +AC0- hydratase	2, 28, 1, 400, 1, 2	Unigene102029, Unigene18848, Unigene13227, CL1201.Contig3, Unigene57286, CL12629.Contig1, Unigene39553, Unigene86369, Unigene28204, Unigene23769, Unigene46509, Unigene41833, CL12761.Contig1, Unigene94473, Unigene42485, Unigene40440, Unigene50034, CL852.Contig1, Unigene15862, Unigene16398, Unigene13442, Unigene61314, Unigene13856, Unigene104027, CL852.Contig2, Unigene46572, CL9804.Contig2, Unigene…
Other types of O+AC0-glycan biosynthesis	map00514	3	ec:2.4.1.221 +AC0- GDP+AC0-L+AC0-fucose:polypeptide fucosyltransferase, ec:2.4.1.109 +AC0- mannosyltransferase, ec:2.4.1.135 +AC0- 3+AC0-beta+AC0-glucuronosyltransferase	2, 6, 2	Unigene39761, Unigene78471, Unigene33747, Unigene61612, Unigene101256, Unigene92138, Unigene40597, Unigene23953, Unigene25311, Unigene94091
Phosphonate and phosphinate metabolism	map00440	5	ec:4.1.1.82 +AC0- decarboxylase, ec:2.6.1.37 +AC0- transaminase, ec:3.11.1.1 +AC0- hydrolase, ec:2.7.7.15 +AC0- cytidylyltransferase, ec:5.4.2.9 +AC0- mutase	2, 2, 7, 1, 2	CL3828.Contig3, Unigene10305, Unigene58425, Unigene43621, Unigene40596, CL1090.Contig1, CL1090.Contig2, CL1090.Contig3, CL1090.Contig4, CL1090.Contig5, CL1090.Contig6, Unigene5611, Unigene699, Unigene53234
Novobiocin biosynthesis	map00401	2	ec:2.6.1.9 +AC0- transaminase, ec:1.3.1.12 +AC0- dehydrogenase	3, 1	CL12594.Contig2, Unigene62583, CL12594.Contig1, Unigene29182
Tropane, piperidine and pyridine alkaloid biosynthesis	map00960	2	ec:2.6.1.9 +AC0- transaminase, ec:1.4.3.21 +AC0- oxidase	3, 9	CL12594.Contig2, Unigene62583, CL12594.Contig1, CL8063.Contig1, CL3575.Contig5, CL3575.Contig6, CL3575.Contig3, CL3575.Contig4, CL3575.Contig1, CL3575.Contig2, Unigene41746, Unigene30259
Oxidative phosphorylation	map00190	7	ec:1.3.5.1 +AC0- dehydrogenase, ec:1.6.5.3 +AC0- reductase (H+-translocating), ec:3.6.1.1 +AC0- diphosphatase, ec:3.6.3.6 +AC0- ATPase, ec:1.9.3.1 +AC0- oxidase, ec:1.10.2.2 +AC0- reductase, ec:1.6.99.3 +AC0- dehydrogenase	2, 19, 15, 2, 37, 9, 21	CL11967.Contig1, CL212.Contig1, Unigene30183, CL357.Contig3, Unigene28341, Unigene37982, Unigene55056, Unigene20822, Unigene42269, Unigene40115, Unigene46798, Unigene92223, Unigene90265, Unigene13154, Unigene16104, CL357.Contig1, CL7393.Contig1, Unigene83692, Unigene16105, Unigene36327, Unigene38616, CL5618.Contig3, Unigene52186, Unigene63741, CL5618.Contig2, Unigene39103, Unigene39101, CL11933.C…
Taurine and hypotaurine metabolism	map00430	2	ec:2.3.3.15 +AC0- acetyltransferase, ec:2.3.2.2 +AC0- glutamyl transpeptidase	1, 15	Unigene12763, CL424.Contig2, CL10392.Contig1, Unigene35561, Unigene29058, Unigene35562, Unigene42612, Unigene93255, Unigene99830, Unigene73345, CL7268.Contig2, Unigene23096, CL7268.Contig1, Unigene90524, Unigene54713, Unigene59702
Phosphatidylinositol signaling system	map04070	17	ec:2.7.1.107 +AC0- kinase (ATP), ec:2.7.1.127 +AC0- 3+AC0-kinase, ec:2.7.1.67 +AC0- 4+AC0-kinase, ec:3.1.4.11 +AC0- phospholipase C, ec:2.7.1.137 +AC0- 3+AC0-kinase, ec:2.7.1.159 +AC0- 5/6+AC0-kinase, ec:2.7.1.154 +AC0- 3+AC0-kinase, ec:2.7.1.153 +AC0- 3+AC0-kinase, ec:2.7.11.13 +AC0- kinase C, ec:2.7.7.41 +AC0- cytidylyltransferase, ec:3.1.3.56 +AC0- 5+AC0-phosphatase, ec:3.1.3.57 +AC0- 1+AC0-ph…	11, 9, 1, 12, 6, 3, 1, 5, 9, 3, 1, 1, 2, 1, 3, 1, 2	Unigene57909, CL6009.Contig2, Unigene102229, Unigene10063, Unigene83324, CL3673.Contig1, Unigene87242, Unigene17443, CL6009.Contig1, CL3673.Contig2, Unigene58381, CL8450.Contig1, Unigene26649, Unigene51738, Unigene52827, Unigene30551, CL8450.Contig2, CL1634.Contig1, CL10432.Contig2, CL10432.Contig1, Unigene79918, Unigene100505, Unigene22464, Unigene102306, Unigene77139, Unigene79323, Unigene28585…
Glycosaminoglycan biosynthesis +AC0- keratan sulfate	map00533	1	ec:2.4.1.38 +AC0- beta+AC0-1,4+AC0-galactosyltransferase	1	Unigene80049
Inositol phosphate metabolism	map00562	17	ec:2.7.1.127 +AC0- 3+AC0-kinase, ec:2.7.1.67 +AC0- 4+AC0-kinase, ec:3.1.4.11 +AC0- phospholipase C, ec:2.7.1.137 +AC0- 3+AC0-kinase, ec:2.7.1.134 +AC0- 1+AC0-kinase, ec:2.7.1.159 +AC0- 5/6+AC0-kinase, ec:2.7.1.154 +AC0- 3+AC0-kinase, ec:2.7.1.153 +AC0- 3+AC0-kinase, ec:5.3.1.1 +AC0- isomerase, ec:5.5.1.4 +AC0- synthase, ec:3.1.3.56 +AC0- 5+AC0-phosphatase, ec:3.1.3.57 +AC0- 1+AC0-phosphatase, ec:…	9, 1, 12, 6, 3, 3, 1, 5, 8, 1, 1, 1, 2, 1, 3, 1, 5	CL8450.Contig1, Unigene26649, Unigene51738, Unigene52827, Unigene30551, CL8450.Contig2, CL1634.Contig1, CL10432.Contig2, CL10432.Contig1, Unigene79918, Unigene100505, Unigene22464, Unigene102306, Unigene77139, Unigene79323, Unigene28585, Unigene72684, Unigene74499, Unigene13740, Unigene16778, CL4062.Contig1, CL4062.Contig2, Unigene100536, Unigene42737, Unigene82395, Unigene105490, Unigene71065, C…
beta+AC0-Alanine metabolism	map00410	9	ec:2.5.1.22 +AC0- synthase, ec:1.2.1.19 +AC0- dehydrogenase, ec:1.2.1.5 +AC0- dehydrogenase +AFs-NAD(P)+AF0-, ec:1.2.1.3 +AC0- dehydrogenase (NAD), ec:6.3.2.1 +AC0- ligase (AMP+AC0-forming), ec:4.1.1.9 +AC0- decarboxylase, ec:3.1.2.4 +AC0- hydrolase, ec:4.2.1.17 +AC0- hydratase, ec:1.4.3.21 +AC0- oxidase	2, 1, 7, 5, 1, 1, 6, 2, 9	Unigene36666, Unigene83852, Unigene20794, CL158.Contig3, CL158.Contig4, Unigene47148, Unigene60485, Unigene29510, CL158.Contig1, CL158.Contig2, Unigene6705, Unigene20794, Unigene78748, Unigene25083, Unigene25082, Unigene9562, Unigene40677, Unigene91086, Unigene11291, Unigene22625, Unigene36491, Unigene51146, Unigene36490, Unigene43982, Unigene87146, CL8063.Contig1, CL3575.Contig5, CL3575.Contig6,…
Fatty acid degradation	map00071	7	ec:6.2.1.3 +AC0- ligase, ec:1.2.1.3 +AC0- dehydrogenase (NAD), ec:2.3.1.9 +AC0- C+AC0-acetyltransferase, ec:1.3.3.6 +AC0- oxidase, ec:2.3.1.16 +AC0- C+AC0-acyltransferase, ec:4.2.1.17 +AC0- hydratase, ec:1.1.1.35 +AC0- dehydrogenase	1, 5, 2, 9, 4, 2, 9	Unigene58188, Unigene6705, Unigene20794, Unigene78748, Unigene25083, Unigene25082, Unigene75838, CL2614.Contig1, Unigene6957, Unigene40062, Unigene30384, Unigene44019, Unigene30960, CL3209.Contig1, Unigene3961, CL3209.Contig2, Unigene61081, CL5.Contig2, Unigene75838, CL5.Contig1, CL2614.Contig1, Unigene43982, Unigene87146, Unigene46863, Unigene43982, Unigene11923, CL12173.Contig1, Unigene13607, U…
Linoleic acid metabolism	map00591	1	ec:3.1.1.4 +AC0- A2	14	Unigene37533, CL9713.Contig1, CL9713.Contig2, CL8533.Contig1, Unigene20224, CL12747.Contig1, Unigene57977, CL12355.Contig1, Unigene52699, CL12355.Contig2, Unigene17502, Unigene30634, Unigene16315, Unigene37505
Drug metabolism +AC0- other enzymes	map00983	14	ec:2.7.1.48 +AC0- kinase, ec:3.5.4.5 +AC0- deaminase, ec:2.7.1.21 +AC0- kinase, ec:1.17.3.2 +AC0- oxidase, ec:3.1.1.1 +AC0- ali+AC0-esterase, ec:2.1.1.67 +AC0- S+AC0-methyltransferase, ec:6.3.5.2 +AC0- synthase (glutamine+AC0-hydrolysing), ec:3.2.1.31 +AC0- beta+AC0-glucuronide glucuronohydrolase glucuronidase, ec:2.4.1.17 +AC0- 1+AC0-naphthol glucuronyltransferase, ec:1.1.1.205 +AC0- dehydrogena…	2, 1, 2, 2, 94, 1, 2, 1, 12, 7, 2, 2, 1, 1	CL1902.Contig1, CL1902.Contig2, Unigene17843, Unigene76135, Unigene29888, Unigene84602, Unigene90623, Unigene58178, CL6451.Contig1, CL6451.Contig2, Unigene35175, Unigene79831, CL8533.Contig1, Unigene67644, Unigene82249, Unigene68418, CL12081.Contig1, Unigene66715, CL12081.Contig2, Unigene28922, Unigene53081, Unigene94997, Unigene92378, CL172.Contig12, Unigene22171, Unigene88387, Unigene12571, Uni…
Flavone and flavonol biosynthesis	map00944	1	ec:3.2.1.31 +AC0- beta+AC0-glucuronide glucuronohydrolase glucuronidase	1	Unigene83013
Th1 and Th2 cell differentiation	map04658	1	ec:3.1.3.16 +AC0- phosphatase	268	Unigene17827, Unigene3191, Unigene17826, Unigene35255, Unigene57047, Unigene95561, Unigene22850, Unigene51746, Unigene70145, Unigene9602, Unigene18237, Unigene54457, Unigene13344, Unigene15416, Unigene52041, Unigene105677, CL10815.Contig5, Unigene11979, Unigene26098, Unigene29003, Unigene5260, Unigene85863, CL9077.Contig1, CL5217.Contig1, Unigene4602, Unigene47220, Unigene9618, CL9077.Contig2, Un…
Fatty acid biosynthesis	map00061	10	ec:6.4.1.2 +AC0- carboxylase, ec:1.1.1.100 +AC0- reductase, ec:4.2.1.59 +AC0- dehydratase, ec:6.2.1.3 +AC0- ligase, ec:3.1.2.14 +AC0- hydrolase, ec:1.3.1.10 +AC0- reductase (NADPH, Si+AC0-specific), ec:1.3.1.9 +AC0- reductase (NADH), ec:2.3.1.85 +AC0- synthase, ec:2.3.1.39 +AC0- S+AC0-malonyltransferase, ec:2.3.1.41 +AC0- synthase I	6, 4, 1, 1, 1, 1, 2, 11, 2, 2	Unigene97251, Unigene93560, Unigene19962, Unigene45152, CL854.Contig2, CL854.Contig1, Unigene40673, Unigene33584, Unigene3105, Unigene59164, Unigene40673, Unigene58188, Unigene40673, Unigene40673, Unigene31587, Unigene18892, Unigene23279, Unigene33584, Unigene3105, Unigene101249, Unigene18892, Unigene77577, Unigene40673, Unigene28090, Unigene31587, Unigene59164, Unigene70129, Unigene23279, Unigen…
Porphyrin and chlorophyll metabolism	map00860	23	ec:1.2.1.70 +AC0- reductase, ec:4.1.1.37 +AC0- decarboxylase, ec:1.3.1.76 +AC0- dehydrogenase, ec:4.2.1.75 +AC0- synthase, ec:4.99.1.1 +AC0- ferrochelatase, ec:1.16.3.1 +AC0- ceruloplasmin, ec:1.16.1.5 +AC0- reductase (NADPH), ec:2.1.1.11 +AC0- protoporphyrin IX methyltransferase, ec:1.3.1.33 +AC0- reductase, ec:1.3.1.24 +AC0- reductase, ec:5.4.3.8 +AC0- 2,1+AC0-aminomutase, ec:3.2.1.31 +AC0- bet…	3, 6, 1, 3, 2, 3, 2, 1, 2, 1, 1, 1, 12, 3, 4, 6, 1, 3, 3, 2, 5, 4, 4	CL11773.Contig3, CL11773.Contig2, CL11773.Contig1, CL9109.Contig1, CL9109.Contig2, Unigene20381, Unigene21285, Unigene49475, CL9353.Contig1, Unigene31119, CL2960.Contig1, CL2960.Contig2, Unigene52805, Unigene22582, Unigene18821, Unigene63455, Unigene42861, CL4145.Contig1, Unigene86664, Unigene82356, Unigene32359, Unigene36872, Unigene47508, CL2562.Contig1, Unigene14603, Unigene83013, Unigene65251…
Fructose and mannose metabolism	map00051	18	ec:2.7.1.90 +AC0- 1+AC0-phosphotransferase, ec:2.7.1.105 +AC0- phosphofructokinase 2, ec:2.7.1.11 +AC0- phosphohexokinase, ec:5.3.1.1 +AC0- isomerase, ec:5.3.1.8 +AC0- isomerase, ec:5.3.1.5 +AC0- isomerase, ec:5.3.1.6 +AC0- isomerase, ec:2.7.7.30 +AC0- guanylyltransferase, ec:2.7.7.13 +AC0- guanylyltransferase, ec:4.1.2.13 +AC0- aldolase, ec:2.7.1.3 +AC0- ketohexokinase (phosphorylating), ec:2.7.…	2, 5, 9, 8, 2, 2, 3, 1, 1, 21, 1, 5, 1, 1, 6, 4, 2, 3	Unigene87650, CL2650.Contig2, Unigene27596, Unigene17491, Unigene48219, Unigene97757, Unigene61922, Unigene17031, Unigene51759, Unigene61577, Unigene42829, Unigene87650, Unigene13970, CL2650.Contig2, Unigene91290, Unigene22734, CL2444.Contig2, CL2444.Contig1, CL8978.Contig1, Unigene14571, Unigene33780, Unigene60370, Unigene33779, Unigene45856, Unigene49681, Unigene28762, CL12290.Contig1, Unigene4…
Arginine and proline metabolism	map00330	14	ec:2.6.1.13 +AC0- aminotransferase, ec:4.1.1.50 +AC0- decarboxylase, ec:1.4.3.3 +AC0- oxidase, ec:2.1.1.2 +AC0- N+AC0-methyltransferase, ec:1.2.1.41 +AC0- dehydrogenase, ec:2.5.1.22 +AC0- synthase, ec:1.2.1.19 +AC0- dehydrogenase, ec:1.2.1.3 +AC0- dehydrogenase (NAD), ec:1.5.1.2 +AC0- reductase, ec:1.14.13.39 +AC0- synthase (NADPH), ec:2.7.3.2 +AC0- kinase, ec:3.5.3.1 +AC0- arginine amidinase, ec…	1, 3, 3, 2, 3, 2, 1, 5, 2, 2, 2, 1, 4, 1	Unigene37786, Unigene22059, Unigene22060, Unigene16601, CL914.Contig1, CL6981.Contig1, CL6981.Contig2, CL1766.Contig2, CL1766.Contig5, Unigene79631, Unigene71028, Unigene54200, Unigene36666, Unigene83852, Unigene20794, Unigene6705, Unigene20794, Unigene78748, Unigene25083, Unigene25082, Unigene49878, CL1850.Contig1, Unigene82243, Unigene82763, CL4115.Contig3, Unigene103596, Unigene40648, Unigene1…
D+AC0-Arginine and D+AC0-ornithine metabolism	map00472	2	ec:1.4.3.3 +AC0- oxidase, ec:5.1.1.10 +AC0- racemase	3, 5	CL914.Contig1, CL6981.Contig1, CL6981.Contig2, Unigene11742, Unigene33486, Unigene55313, Unigene30070, Unigene60530
Lysine degradation	map00310	9	ec:1.2.1.47 +AC0- dehydrogenase, ec:2.1.1.43 +AC0- N+AC0-methyltransferase, ec:1.2.1.3 +AC0- dehydrogenase (NAD), ec:2.3.1.9 +AC0- C+AC0-acetyltransferase, ec:1.5.1.7 +AC0- dehydrogenase (NAD, L+AC0-lysine+AC0-forming), ec:2.3.1.61 +AC0- succinyltransferase, ec:4.2.1.17 +AC0- hydratase, ec:1.1.1.35 +AC0- dehydrogenase, ec:1.2.4.2 +AC0- dehydrogenase (succinyl+AC0-transferring)	1, 31, 5, 2, 1, 1, 2, 9, 10	Unigene20794, Unigene59389, Unigene86449, CL2059.Contig2, Unigene82006, Unigene39214, Unigene37195, Unigene69823, Unigene28449, CL11491.Contig1, Unigene51529, Unigene90274, Unigene41276, Unigene99347, CL3700.Contig2, CL3700.Contig1, Unigene23065, Unigene45078, CL7732.Contig2, Unigene33246, Unigene31640, Unigene87247, Unigene80310, Unigene105938, Unigene78650, Unigene31928, Unigene42595, Unigene71…
Biotin metabolism	map00780	6	ec:1.1.1.100 +AC0- reductase, ec:4.2.1.59 +AC0- dehydratase, ec:1.3.1.10 +AC0- reductase (NADPH, Si+AC0-specific), ec:2.8.1.6 +AC0- synthase, ec:6.3.4.15 +AC0- ligase, ec:2.3.1.41 +AC0- synthase I	4, 1, 1, 1, 1, 2	Unigene40673, Unigene33584, Unigene3105, Unigene59164, Unigene40673, Unigene40673, Unigene59542, Unigene83767, Unigene40673, Unigene28090
Lysine biosynthesis	map00300	6	ec:4.1.1.20 +AC0- decarboxylase, ec:2.7.2.4 +AC0- kinase, ec:1.2.1.11 +AC0- dehydrogenase, ec:1.17.1.8 +AC0- reductase, ec:4.3.3.7 +AC0- synthase, ec:1.5.1.7 +AC0- dehydrogenase (NAD, L+AC0-lysine+AC0-forming)	1, 2, 1, 1, 1, 1	Unigene87529, Unigene24070, CL7111.Contig1, Unigene28761, Unigene20044, Unigene49712, Unigene40532
Pantothenate and CoA biosynthesis	map00770	13	ec:4.1.1.36 +AC0- decarboxylase, ec:2.2.1.6 +AC0- synthase, ec:2.7.1.33 +AC0- kinase, ec:2.6.1.42 +AC0- transaminase, ec:2.7.1.24 +AC0- kinase, ec:2.7.8.7 +AC0- synthase, ec:1.1.1.169 +AC0- 2+AC0-reductase, ec:3.6.1.9 +AC0- diphosphatase, ec:4.2.1.9 +AC0- dehydratase, ec:6.3.2.1 +AC0- ligase (AMP+AC0-forming), ec:2.7.7.3 +AC0- adenylyltransferase, ec:2.1.2.11 +AC0- hydroxymethyltransferase, ec:1.…	1, 1, 5, 6, 3, 3, 2, 1, 3, 1, 2, 2, 1	Unigene34086, Unigene49833, Unigene53083, Unigene18309, Unigene6496, Unigene24431, Unigene40494, Unigene55483, Unigene32504, Unigene26355, Unigene51256, Unigene86127, Unigene37318, Unigene47012, Unigene58562, Unigene22566, Unigene33480, Unigene51903, Unigene16719, Unigene53877, Unigene46952, Unigene23579, Unigene67021, Unigene24691, Unigene25816, Unigene9562, Unigene31946, Unigene55759, Unigene62…
Nicotinate and nicotinamide metabolism	map00760	16	ec:1.2.1.24 +AC0- dehydrogenase (NAD), ec:2.7.1.23 +AC0- kinase, ec:2.7.1.22 +AC0- kinase, ec:1.2.1.16 +AC0- dehydrogenase +AFs-NAD(P)+AF0-, ec:3.1.3.5 +AC0- uridine 5'+AC0-nucleotidase, ec:5.3.3.6 +AC0- Delta+AC0-isomerase, ec:2.7.7.18 +AC0- adenylyltransferase, ec:1.6.1.1 +AC0- transhydrogenase (Si+AC0-specific), ec:1.6.1.2 +AC0- transhydrogenase (Re/Si+AC0-specific), ec:6.3.5.1 +AC0- synthase …	2, 2, 1, 2, 9, 1, 1, 1, 7, 5, 1, 1, 1, 2, 14, 2	Unigene25083, Unigene25082, Unigene67349, Unigene20665, Unigene18338, Unigene25083, Unigene25082, Unigene6407, Unigene56676, Unigene86961, Unigene94117, Unigene59949, CL2144.Contig1, Unigene55027, CL2144.Contig2, Unigene69791, Unigene79571, Unigene75613, Unigene22360, CL5593.Contig1, Unigene41880, Unigene41881, Unigene22360, Unigene10636, Unigene17725, Unigene49937, Unigene17273, Unigene98014, Un…
Purine metabolism	map00230	54	ec:6.3.3.1 +AC0- cyclo+AC0-ligase, ec:2.7.4.8 +AC0- kinase, ec:2.7.4.6 +AC0- kinase, ec:2.7.4.3 +AC0- kinase, ec:3.5.2.5 +AC0- ec:3.5.2.5 allantoinase, ec:4.1.1.21 +AC0- carboxylase, ec:3.1.4.17 +AC0- phosphodiesterase, ec:3.5.4.4 +AC0- deaminase, ec:4.3.2.2 +AC0- lyase, ec:4.3.2.3 +AC0- lyase, ec:3.5.4.3 +AC0- deaminase, ec:2.7.1.40 +AC0- kinase, ec:3.5.4.6 +AC0- deaminase, ec:2.7.1.25 +AC0- kin…	3, 8, 18, 12, 1, 2, 44, 11, 2, 2, 3, 10, 6, 2, 6, 2, 7, 4, 1, 18, 24, 2, 9, 2, 3, 2, 5, 1, 3, 2, 3, 4, 806, 3, 1, 2, 14, 1, 1399, 4, 83, 35, 2, 2, 4, 2, 7, 2, 1, 1, 2, 1, 2, 2	Unigene82662, Unigene31759, Unigene54101, CL538.Contig1, CL538.Contig2, Unigene40143, Unigene48322, CL1564.Contig1, CL11370.Contig2, CL543.Contig2, Unigene42217, Unigene28072, Unigene41319, Unigene26162, Unigene10493, Unigene35483, Unigene88447, Unigene78742, Unigene47519, Unigene67743, Unigene39880, Unigene58494, Unigene22025, CL8180.Contig2, CL8180.Contig1, Unigene40110, CL7293.Contig1, Unigene…
Vitamin B6 metabolism	map00750	5	ec:1.4.3.5 +AC0- 5'+AC0-phosphate synthase, ec:2.6.1.52 +AC0- transaminase, ec:2.7.1.35 +AC0- kinase, ec:4.3.3.6 +AC0- 5'+AC0-phosphate synthase (glutamine hydrolysing), ec:4.2.3.1 +AC0- synthase	4, 4, 2, 1, 2	Unigene33574, Unigene18843, CL11736.Contig5, Unigene43972, CL10034.Contig3, Unigene150, CL10034.Contig1, Unigene10766, Unigene12483, Unigene47666, CL6702.Contig1, Unigene8326, Unigene21748
Arginine biosynthesis	map00220	16	ec:6.3.1.2 +AC0- synthetase, ec:2.7.2.8 +AC0- kinase, ec:4.3.2.1 +AC0- lyase, ec:1.2.1.38 +AC0- reductase, ec:2.1.3.3 +AC0- carbamoyltransferase, ec:3.5.1.14 +AC0- acid amidohydrolase, ec:2.3.1.1 +AC0- N+AC0-acetyltransferase, ec:1.4.1.3 +AC0- dehydrogenase +AFs-NAD(P)+AF0-, ec:3.5.1.2 +AC0- glutaminase I, ec:3.5.1.5 +AC0- ec:3.5.1.5 urease, ec:1.14.13.39 +AC0- synthase (NADPH), ec:6.3.4.5 +AC0- …	12, 1, 2, 2, 2, 2, 1, 1, 6, 3, 2, 2, 1, 1, 1, 5	Unigene41617, Unigene15955, Unigene3092, Unigene10066, CL8838.Contig1, CL8838.Contig2, CL11383.Contig2, Unigene50917, CL11383.Contig1, CL12279.Contig1, CL12279.Contig3, Unigene14248, CL7125.Contig1, Unigene325, Unigene11092, Unigene22827, Unigene28761, Unigene81936, Unigene88810, CL4952.Contig1, Unigene53232, Unigene51516, Unigene97412, Unigene37821, Unigene17273, Unigene11452, CL11342.Contig1, U…
Benzoate degradation	map00362	4	ec:2.3.1.9 +AC0- C+AC0-acetyltransferase, ec:2.3.1.16 +AC0- C+AC0-acyltransferase, ec:4.2.1.17 +AC0- hydratase, ec:1.1.1.35 +AC0- dehydrogenase	2, 4, 2, 9	Unigene75838, CL2614.Contig1, CL5.Contig2, Unigene75838, CL5.Contig1, CL2614.Contig1, Unigene43982, Unigene87146, Unigene46863, Unigene43982, Unigene11923, CL12173.Contig1, Unigene13607, Unigene89403, CL3982.Contig2, Unigene1194, Unigene18149
Methane metabolism	map00680	17	ec:4.1.1.31 +AC0- carboxylase, ec:1.2.7.1 +AC0- synthase, ec:2.6.1.52 +AC0- transaminase, ec:2.7.1.29 +AC0- kinase, ec:2.7.1.11 +AC0- phosphohexokinase, ec:6.2.1.1 +AC0- ligase, ec:3.1.2.12 +AC0- hydrolase, ec:3.1.3.3 +AC0- phosphatase, ec:2.1.2.1 +AC0- hydroxymethyltransferase, ec:4.1.2.13 +AC0- aldolase, ec:3.1.3.11 +AC0- hexose diphosphatase, ec:1.1.1.284 +AC0- dehydrogenase, ec:1.1.1.95 +AC0-…	2, 2, 4, 4, 9, 4, 5, 3, 2, 21, 6, 4, 1, 18, 1, 1, 11	Unigene34498, Unigene40638, CL1838.Contig1, Unigene30408, CL10034.Contig3, Unigene150, CL10034.Contig1, Unigene10766, Unigene72084, Unigene23803, Unigene39032, Unigene84907, Unigene17031, Unigene51759, Unigene61577, Unigene42829, Unigene87650, Unigene13970, CL2650.Contig2, Unigene91290, Unigene22734, Unigene45329, Unigene39702, CL3947.Contig1, CL3947.Contig4, Unigene19228, Unigene37741, Unigene22…
One carbon pool by folate	map00670	15	ec:6.3.3.2 +AC0- cyclo+AC0-ligase, ec:2.1.1.45 +AC0- synthase, ec:2.1.1.13 +AC0- synthase, ec:1.5.1.3 +AC0- reductase, ec:1.5.1.6 +AC0- dehydrogenase, ec:1.5.1.5 +AC0- dehydrogenase (NADP), ec:2.1.2.3 +AC0- formyltransferase, ec:2.1.2.2 +AC0- formyltransferase, ec:2.1.2.1 +AC0- hydroxymethyltransferase, ec:2.1.2.5 +AC0- formimidoyltransferase, ec:2.1.2.9 +AC0- formyltransferase, ec:6.3.4.3 +AC0- …	1, 4, 4, 5, 1, 6, 2, 3, 2, 1, 3, 2, 3, 1, 5	Unigene14357, Unigene12699, Unigene40603, CL8726.Contig1, CL8726.Contig2, Unigene5113, Unigene29422, Unigene35065, Unigene87612, Unigene12699, Unigene81543, Unigene36613, Unigene40327, Unigene11698, Unigene20794, Unigene44613, Unigene44612, Unigene17036, Unigene44611, Unigene51570, Unigene47311, Unigene1702, Unigene29471, Unigene82662, Unigene31759, Unigene19882, Unigene16194, Unigene60589, Unige…
Nitrogen metabolism	map00910	11	ec:6.3.1.2 +AC0- synthetase, ec:1.4.7.1 +AC0- synthase (ferredoxin), ec:1.13.12.16 +AC0- monooxygenase, ec:1.7.1.4 +AC0- reductase +AFs-NAD(P)H+AF0-, ec:1.4.1.3 +AC0- dehydrogenase +AFs-NAD(P)+AF0-, ec:4.2.1.1 +AC0- dehydratase, ec:6.3.4.16 +AC0- synthase (ammonia), ec:1.7.99.4 +AC0- reductase, ec:4.2.1.104 +AC0- cyanate lyase, ec:1.4.1.14 +AC0- synthase (NADH), ec:1.4.1.13 +AC0- synthase (NADPH)	12, 1, 9, 7, 1, 20, 5, 1, 1, 2, 2	Unigene41617, Unigene15955, Unigene3092, Unigene10066, CL8838.Contig1, CL8838.Contig2, CL11383.Contig2, Unigene50917, CL11383.Contig1, CL12279.Contig1, CL12279.Contig3, Unigene14248, Unigene100193, Unigene32398, CL10444.Contig2, Unigene28596, Unigene28595, Unigene19712, Unigene28124, CL10444.Contig1, Unigene31586, Unigene31587, Unigene91905, Unigene47700, CL1291.Contig1, Unigene62886, Unigene6139…
C5+AC0-Branched dibasic acid metabolism	map00660	2	ec:2.2.1.6 +AC0- synthase, ec:1.1.1.85 +AC0- dehydrogenase	1, 1	Unigene49833, Unigene51258
Terpenoid backbone biosynthesis	map00900	19	ec:2.7.4.2 +AC0- kinase, ec:4.1.1.33 +AC0- decarboxylase, ec:1.17.7.1 +AC0- synthase (ferredoxin), ec:2.2.1.7 +AC0- synthase, ec:2.7.1.36 +AC0- kinase, ec:2.5.1.10 +AC0- diphosphate synthase, ec:2.5.1.29 +AC0- diphosphate synthase, ec:2.7.1.148 +AC0- 5'+AC0-diphospho)+AC0-2+AC0-C+AC0-methyl+AC0-D+AC0-erythritol kinase, ec:2.5.1.1 +AC0- geranyl+AC0-diphosphate synthase, ec:4.6.1.12 +AC0- 2,4+AC0-c…	1, 2, 1, 1, 1, 1, 4, 1, 1, 1, 2, 4, 2, 3, 6, 1, 5, 2, 4	Unigene79640, Unigene45359, Unigene94356, Unigene52822, Unigene48758, Unigene39147, Unigene60699, Unigene60699, Unigene43860, CL394.Contig1, CL9051.Contig4, Unigene54873, Unigene60699, Unigene55754, Unigene56788, CL8650.Contig1, Unigene73536, CL5063.Contig1, Unigene9804, Unigene98119, Unigene75838, CL2614.Contig1, Unigene17318, Unigene33142, Unigene42734, Unigene63682, Unigene74174, CL7761.Contig…
Ubiquinone and other terpenoid+AC0-quinone biosynthesis	map00130	3	ec:2.5.1.39 +AC0- polyprenyltransferase, ec:1.6.5.2 +AC0- dehydrogenase (quinone), ec:1.13.11.27 +AC0- dioxygenase	1, 2, 2	Unigene94416, CL9072.Contig1, Unigene21335, Unigene21122, CL3499.Contig1
Butanoate metabolism	map00650	15	ec:1.3.5.1 +AC0- dehydrogenase, ec:1.2.7.1 +AC0- synthase, ec:1.2.1.24 +AC0- dehydrogenase (NAD), ec:2.2.1.6 +AC0- synthase, ec:1.2.1.16 +AC0- dehydrogenase +AFs-NAD(P)+AF0-, ec:6.2.1.16 +AC0- ligase, ec:5.3.3.3 +AC0- Delta+AC0-isomerase, ec:2.3.1.9 +AC0- C+AC0-acetyltransferase, ec:2.3.3.10 +AC0- synthase, ec:4.1.3.4 +AC0- lyase, ec:2.8.3.8 +AC0- CoA+AC0-transferase, ec:4.2.1.120 +AC0- dehydrata…	2, 2, 2, 1, 2, 4, 1, 2, 3, 1, 1, 1, 2, 9, 1	CL11967.Contig1, CL212.Contig1, CL1838.Contig1, Unigene30408, Unigene25083, Unigene25082, Unigene49833, Unigene25083, Unigene25082, Unigene105067, Unigene54405, Unigene71834, Unigene82050, Unigene69200, Unigene75838, CL2614.Contig1, Unigene17318, Unigene33142, Unigene42734, Unigene25599, Unigene76674, Unigene69200, Unigene43982, Unigene87146, Unigene46863, Unigene43982, Unigene11923, CL12173.Cont…
Primary bile acid biosynthesis	map00120	1	ec:1.1.1.35 +AC0- dehydrogenase	9	Unigene46863, Unigene43982, Unigene11923, CL12173.Contig1, Unigene13607, Unigene89403, CL3982.Contig2, Unigene1194, Unigene18149
Chloroalkane and chloroalkene degradation	map00625	2	ec:1.2.1.3 +AC0- dehydrogenase (NAD), ec:3.8.1.5 +AC0- dehalogenase	5, 1	Unigene6705, Unigene20794, Unigene78748, Unigene25083, Unigene25082, Unigene63102
Mucin type O+AC0-glycan biosynthesis	map00512	2	ec:2.4.1.41 +AC0- N+AC0-acetylgalactosaminyltransferase, ec:2.4.1.122 +AC0- 3+AC0-beta+AC0-galactosyltransferase	5, 1	Unigene4131, CL11355.Contig1, Unigene15575, Unigene40976, Unigene69294, Unigene88466
Steroid biosynthesis	map00100	3	ec:1.3.1.71 +AC0- reductase, ec:1.3.1.72 +AC0- reductase, ec:5.3.3.5 +AC0- Delta+AC0-isomerase	3, 2, 2	Unigene40188, Unigene98169, Unigene87475, Unigene40188, Unigene98169, Unigene38425, Unigene41234
Glycosaminoglycan degradation	map00531	8	ec:3.1.6.14 +AC0- chondroitinsulfatase, ec:3.1.6.13 +AC0- chondroitinsulfatase, ec:3.1.6.12 +AC0- chondroitinsulfatase, ec:3.2.1.52 +AC0- hexosaminidase, ec:3.2.1.23 +AC0- lactase (ambiguous), ec:3.2.1.31 +AC0- beta+AC0-glucuronide glucuronohydrolase glucuronidase, ec:3.2.1.35 +AC0- hyaluronidase, ec:2.3.1.78 +AC0- N+AC0-acetyltransferase	1, 1, 2, 11, 6, 1, 1, 1	Unigene38617, Unigene4775, Unigene86103, Unigene90908, Unigene35886, Unigene90041, Unigene105147, Unigene93134, Unigene2326, Unigene37776, Unigene43256, Unigene7824, Unigene28224, CL8103.Contig1, Unigene104758, Unigene61568, Unigene41307, Unigene14465, Unigene56862, Unigene42964, Unigene105689, Unigene83013, Unigene28327, Unigene6475
Geraniol degradation	map00281	4	ec:4.1.3.4 +AC0- lyase, ec:2.3.1.16 +AC0- C+AC0-acyltransferase, ec:4.2.1.17 +AC0- hydratase, ec:1.1.1.35 +AC0- dehydrogenase	1, 4, 2, 9	Unigene25599, CL5.Contig2, Unigene75838, CL5.Contig1, CL2614.Contig1, Unigene43982, Unigene87146, Unigene46863, Unigene43982, Unigene11923, CL12173.Contig1, Unigene13607, Unigene89403, CL3982.Contig2, Unigene1194, Unigene18149
Streptomycin biosynthesis	map00521	5	ec:5.5.1.4 +AC0- synthase, ec:2.7.1.2 +AC0- glucokinase (phosphorylating), ec:2.7.1.1 +AC0- hexokinase type IV glucokinase, ec:3.1.3.25 +AC0- phosphatase, ec:5.4.2.2 +AC0- (alpha+AC0-D+AC0-glucose+AC0-1,6+AC0-bisphosphate+AC0-dependent)	1, 3, 5, 3, 2	Unigene43770, Unigene37906, Unigene9830, Unigene11171, Unigene37906, Unigene11171, Unigene37907, Unigene18606, Unigene9830, Unigene6238, Unigene35140, Unigene76892, Unigene98006, Unigene42120
Pentose phosphate pathway	map00030	17	ec:2.7.1.90 +AC0- 1+AC0-phosphotransferase, ec:2.2.1.2 +AC0- dihydroxyacetonetransferase, ec:2.2.1.1 +AC0- glycolaldehydetransferase, ec:2.7.1.15 +AC0- deoxyribokinase, ec:2.7.1.11 +AC0- phosphohexokinase, ec:4.1.2.4 +AC0- aldolase, ec:2.7.6.1 +AC0- diphosphokinase, ec:5.3.1.6 +AC0- isomerase, ec:5.3.1.9 +AC0- isomerase, ec:4.1.2.13 +AC0- aldolase, ec:5.1.3.1 +AC0- 3+AC0-epimerase, ec:3.1.3.11 +A…	2, 1, 4, 4, 9, 2, 7, 3, 4, 21, 2, 6, 2, 11, 7, 2, 1	Unigene87650, CL2650.Contig2, Unigene29813, CL11134.Contig2, Unigene93253, CL11134.Contig1, CL4338.Contig2, Unigene86595, Unigene39470, Unigene68902, Unigene31904, Unigene17031, Unigene51759, Unigene61577, Unigene42829, Unigene87650, Unigene13970, CL2650.Contig2, Unigene91290, Unigene22734, Unigene46631, Unigene28530, Unigene17251, Unigene25223, Unigene24165, CL4228.Contig1, Unigene52984, Unigene…
Peptidoglycan biosynthesis	map00550	3	ec:2.5.1.7 +AC0- 1+AC0-carboxyvinyltransferase, ec:6.3.2.4 +AC0- ligase, ec:2.7.8.13 +AC0- MraY transferase	1, 1, 2	Unigene117, Unigene64363, Unigene40075, Unigene40074
Other glycan degradation	map00511	7	ec:3.2.1.45 +AC0- psychosine hydrolase, ec:3.2.1.51 +AC0- alpha+AC0-fucosidase, ec:3.2.1.52 +AC0- hexosaminidase, ec:3.2.1.24 +AC0- alpha+AC0-D+AC0-mannosidase, ec:3.2.1.25 +AC0- mannanase, ec:3.2.1.23 +AC0- lactase (ambiguous), ec:3.2.1.18 +AC0- neuraminidase	8, 4, 11, 19, 3, 6, 1	Unigene18729, Unigene28847, Unigene16769, Unigene55272, Unigene24322, Unigene63598, Unigene25603, Unigene96817, Unigene42393, Unigene26126, CL9466.Contig2, Unigene42091, Unigene35886, Unigene90041, Unigene105147, Unigene93134, Unigene2326, Unigene37776, Unigene43256, Unigene7824, Unigene28224, CL8103.Contig1, Unigene104758, CL9577.Contig2, Unigene29097, Unigene104137, CL7920.Contig2, Unigene20843…
Limonene and pinene degradation	map00903	2	ec:1.2.1.3 +AC0- dehydrogenase (NAD), ec:4.2.1.17 +AC0- hydratase	5, 2	Unigene6705, Unigene20794, Unigene78748, Unigene25083, Unigene25082, Unigene43982, Unigene87146
Insect hormone biosynthesis	map00981	1	ec:1.2.1.3 +AC0- dehydrogenase (NAD)	5	Unigene6705, Unigene20794, Unigene78748, Unigene25083, Unigene25082
PI3K+AC0-Akt signaling pathway	map04151	1	ec:2.7.1.153 +AC0- 3+AC0-kinase	5	Unigene100536, Unigene99322, Unigene82395, Unigene105490, CL1842.Contig4
Citrate cycle (TCA cycle)	map00020	18	ec:6.4.1.1 +AC0- carboxylase, ec:4.1.1.49 +AC0- carboxykinase (ATP), ec:1.3.5.1 +AC0- dehydrogenase, ec:4.1.1.32 +AC0- carboxykinase (GTP), ec:1.2.7.1 +AC0- synthase, ec:1.8.1.4 +AC0- dehydrogenase, ec:1.1.5.4 +AC0- dehydrogenase (quinone), ec:2.3.3.8 +AC0- citrate synthase, ec:2.3.3.1 +AC0- (Si)+AC0-synthase, ec:2.3.1.61 +AC0- succinyltransferase, ec:4.2.1.3 +AC0- hydratase, ec:4.2.1.2 +AC0- hyd…	1, 3, 2, 3, 2, 2, 2, 3, 2, 1, 2, 4, 1, 11, 10, 3, 10, 3	Unigene46975, CL1853.Contig1, Unigene54759, CL1853.Contig2, CL11967.Contig1, CL212.Contig1, Unigene104515, CL7055.Contig1, Unigene31835, CL1838.Contig1, Unigene30408, Unigene43447, Unigene13702, Unigene20403, Unigene16314, Unigene27563, Unigene11128, Unigene86849, Unigene54537, Unigene31757, Unigene38962, Unigene21911, Unigene40359, CL5616.Contig1, CL5616.Contig2, Unigene14282, Unigene47496, Unig…
Glycolysis / Gluconeogenesis	map00010	25	ec:2.7.1.90 +AC0- 1+AC0-phosphotransferase, ec:4.1.1.49 +AC0- carboxykinase (ATP), ec:4.1.1.32 +AC0- carboxykinase (GTP), ec:1.2.7.1 +AC0- synthase, ec:2.7.2.3 +AC0- kinase, ec:2.7.1.40 +AC0- kinase, ec:1.2.1.59 +AC0- dehydrogenase (NAD(P)) (phosphorylating), ec:2.7.1.11 +AC0- phosphohexokinase, ec:6.2.1.1 +AC0- ligase, ec:1.2.1.12 +AC0- dehydrogenase (phosphorylating), ec:1.8.1.4 +AC0- dehydroge…	2, 3, 3, 2, 13, 10, 8, 9, 4, 8, 2, 8, 4, 1, 4, 7, 5, 21, 3, 5, 1, 6, 18, 2, 3	Unigene87650, CL2650.Contig2, CL1853.Contig1, Unigene54759, CL1853.Contig2, Unigene104515, CL7055.Contig1, Unigene31835, CL1838.Contig1, Unigene30408, Unigene79321, Unigene39974, Unigene46810, Unigene46664, CL9338.Contig2, CL9338.Contig3, CL9338.Contig1, Unigene30137, Unigene31007, Unigene35739, Unigene38918, Unigene49383, Unigene31006, Unigene13714, Unigene38468, Unigene54485, CL5311.Contig3, CL…
Glutathione metabolism	map00480	13	ec:2.5.1.18 +AC0- transferase, ec:2.5.1.22 +AC0- synthase, ec:1.8.1.7 +AC0- reductase, ec:1.11.1.9 +AC0- peroxidase, ec:1.17.4.1 +AC0- reductase, ec:6.3.2.3 +AC0- synthase, ec:6.3.2.2 +AC0- ligase, ec:1.1.1.44 +AC0- dehydrogenase (NADP+-dependent, decarboxylating), ec:1.1.1.42 +AC0- dehydrogenase (NADP), ec:2.3.2.4 +AC0- gamma+AC0-glutamyl+AC0-amino acid cyclotransferase, ec:2.3.2.2 +AC0- glutamy…	5, 2, 1, 12, 14, 3, 7, 11, 10, 4, 15, 7, 5	Unigene39082, CL3868.Contig2, Unigene30713, CL3868.Contig3, Unigene32939, Unigene36666, Unigene83852, CL3042.Contig2, Unigene35301, Unigene39082, Unigene38028, Unigene39983, Unigene55595, Unigene62122, Unigene8261, Unigene38563, Unigene66664, Unigene13494, Unigene43776, Unigene32522, CL5505.Contig8, CL5505.Contig9, Unigene36654, CL5505.Contig1, CL5505.Contig2, CL5505.Contig3, CL5505.Contig4, CL55…
Glycosaminoglycan biosynthesis +AC0- heparan sulfate / heparin	map00534	3	ec:2.4.1.224 +AC0- 4+AC0-alpha+AC0-N+AC0-acetylglucosaminyltransferase, ec:2.4.1.225 +AC0- 4+AC0-beta+AC0-glucuronosyltransferase, ec:2.4.1.135 +AC0- 3+AC0-beta+AC0-glucuronosyltransferase	1, 1, 2	Unigene24645, Unigene24645, Unigene25311, Unigene94091
Cyanoamino acid metabolism	map00460	4	ec:3.2.1.21 +AC0- gentiobiase, ec:3.5.1.1 +AC0- asparaginase II, ec:2.1.2.1 +AC0- hydroxymethyltransferase, ec:2.3.2.2 +AC0- glutamyl transpeptidase	9, 3, 2, 15	Unigene103297, Unigene88040, Unigene82780, Unigene105689, Unigene82036, Unigene89356, Unigene74292, Unigene99096, Unigene29329, Unigene76497, Unigene59110, Unigene91416, Unigene16194, Unigene60589, CL424.Contig2, CL10392.Contig1, Unigene35561, Unigene29058, Unigene35562, Unigene42612, Unigene93255, Unigene99830, Unigene73345, CL7268.Contig2, Unigene23096, CL7268.Contig1, Unigene90524, Unigene5471…
Photosynthesis	map00195	2	ec:1.18.1.2 +AC0- reductase, ec:1.10.9.1 +AC0- reductase	7, 14	CL7292.Contig1, Unigene94963, Unigene36344, Unigene83369, CL439.Contig4, Unigene23936, Unigene12991, CL1909.Contig1, Unigene41478, Unigene41475, CL1909.Contig2, Unigene41476, Unigene41479, Unigene41480, Unigene47115, CL1909.Contig5, CL1909.Contig4, CL1909.Contig7, Unigene41482, CL1909.Contig6, Unigene41483
Biosynthesis of antibiotics	map01130	147	ec:6.3.3.1 +AC0- cyclo+AC0-ligase, ec:2.6.1.13 +AC0- aminotransferase, ec:6.4.1.2 +AC0- carboxylase, ec:2.6.1.16 +AC0- transaminase (isomerizing), ec:2.7.1.90 +AC0- 1+AC0-phosphotransferase, ec:2.7.4.6 +AC0- kinase, ec:2.7.4.3 +AC0- kinase, ec:4.1.1.48 +AC0- synthase, ec:2.7.4.2 +AC0- kinase, ec:4.1.1.49 +AC0- carboxykinase (ATP), ec:4.1.1.33 +AC0- decarboxylase, ec:4.1.1.39 +AC0- carboxylase, ec…	3, 1, 6, 3, 2, 18, 12, 1, 1, 3, 2, 9, 2, 3, 3, 1, 2, 1, 4, 1, 4, 1, 1, 1, 1, 2, 13, 2, 2, 2, 2, 10, 6, 3, 2, 1, 3, 6, 8, 3, 9, 3, 1, 4, 4, 1, 8, 1, 7, 1, 2, 1, 1, 8, 3, 4, 2, 4, 3, 4, 3, 4, 1, 1, 1, 1, 1, 1, 5, 2, 2, 1, 1, 2, 1, 5, 3, 2, 1, 2, 1, 3, 2, 3, 2, 2, 1, 21, 2, 3, 2, 4, 1, 1, 4, 4, 1, 3, 5, 1, 1, 2, 1, 6, 4, 4, 3, 2, 6, 3, 1, 1, 2, 1, 2, 3, 5, 3, 2, 1, 7, 18, 1, 3, 2, 2, 2, 2, 2, 1, 11,…	Unigene82662, Unigene31759, Unigene54101, Unigene37786, Unigene97251, Unigene93560, Unigene19962, Unigene45152, CL854.Contig2, CL854.Contig1, Unigene34450, Unigene28767, CL10472.Contig1, Unigene87650, CL2650.Contig2, Unigene28072, Unigene41319, Unigene26162, Unigene10493, Unigene35483, Unigene88447, Unigene78742, Unigene47519, Unigene67743, Unigene39880, Unigene58494, Unigene22025, CL8180.Contig2…
Glycosylphosphatidylinositol (GPI)+AC0-anchor biosynthesis	map00563	2	ec:3.1.4.50 +AC0- phospholipase D, ec:2.4.1.198 +AC0- N+AC0-acetylglucosaminyltransferase	1, 8	Unigene45115, Unigene29309, Unigene71951, Unigene80620, Unigene77564, Unigene15146, Unigene28109, Unigene40679, Unigene65979
Neomycin, kanamycin and gentamicin biosynthesis	map00524	2	ec:2.7.1.2 +AC0- glucokinase (phosphorylating), ec:2.7.1.1 +AC0- hexokinase type IV glucokinase	3, 5	Unigene37906, Unigene9830, Unigene11171, Unigene37906, Unigene11171, Unigene37907, Unigene18606, Unigene9830
Selenocompound metabolism	map00450	7	ec:1.8.1.9 +AC0- reductase, ec:2.1.1.13 +AC0- synthase, ec:2.1.1.14 +AC0- S+AC0-methyltransferase, ec:4.4.1.8 +AC0- beta+AC0-lyase, ec:2.7.7.4 +AC0- adenylyltransferase, ec:2.7.9.3 +AC0- water dikinase, ec:6.1.1.10 +AC0- ligase	4, 4, 1, 2, 4, 1, 5	CL5499.Contig1, Unigene41132, CL5499.Contig2, Unigene38003, Unigene5113, Unigene29422, Unigene35065, Unigene87612, CL8142.Contig1, Unigene67595, Unigene32971, Unigene46985, CL7569.Contig2, Unigene91835, Unigene34888, Unigene95789, CL7604.Contig2, CL7604.Contig1, Unigene12604, Unigene1800, CL3399.Contig1
Synthesis and degradation of ketone bodies	map00072	4	ec:2.3.1.9 +AC0- C+AC0-acetyltransferase, ec:2.3.3.10 +AC0- synthase, ec:4.1.3.4 +AC0- lyase, ec:1.1.1.30 +AC0- dehydrogenase	2, 3, 1, 1	Unigene75838, CL2614.Contig1, Unigene17318, Unigene33142, Unigene42734, Unigene25599, Unigene96547
alpha+AC0-Linolenic acid metabolism	map00592	5	ec:3.1.1.4 +AC0- A2, ec:1.3.3.6 +AC0- oxidase, ec:2.3.1.16 +AC0- C+AC0-acyltransferase, ec:3.1.1.32 +AC0- A1, ec:4.2.1.17 +AC0- hydratase	14, 9, 4, 1, 2	Unigene37533, CL9713.Contig1, CL9713.Contig2, CL8533.Contig1, Unigene20224, CL12747.Contig1, Unigene57977, CL12355.Contig1, Unigene52699, CL12355.Contig2, Unigene17502, Unigene30634, Unigene16315, Unigene37505, Unigene6957, Unigene40062, Unigene30384, Unigene44019, Unigene30960, CL3209.Contig1, Unigene3961, CL3209.Contig2, Unigene61081, CL5.Contig2, Unigene75838, CL5.Contig1, CL2614.Contig1, Unig…
Steroid degradation	map00984	2	ec:1.1.1.145 +AC0- dehydrogenase, ec:1.3.99.5 +AC0- 4+AC0-dehydrogenase (acceptor)	5, 2	Unigene11685, Unigene12231, Unigene16679, Unigene27677, Unigene75418, Unigene16042, Unigene34084
Fatty acid elongation	map00062	6	ec:3.1.2.22 +AC0- hydrolase, ec:1.3.1.38 +AC0- reductase (NADPH), ec:2.3.1.16 +AC0- C+AC0-acyltransferase, ec:3.1.2.2 +AC0- hydrolase, ec:4.2.1.17 +AC0- hydratase, ec:1.1.1.35 +AC0- dehydrogenase	7, 1, 4, 3, 2, 9	CL4638.Contig2, CL4638.Contig3, CL4638.Contig4, CL4638.Contig1, Unigene38574, Unigene42872, Unigene27745, Unigene27504, CL5.Contig2, Unigene75838, CL5.Contig1, CL2614.Contig1, CL6309.Contig1, CL6309.Contig2, CL6335.Contig1, Unigene43982, Unigene87146, Unigene46863, Unigene43982, Unigene11923, CL12173.Contig1, Unigene13607, Unigene89403, CL3982.Contig2, Unigene1194, Unigene18149
Galactose metabolism	map00052	16	ec:2.7.1.11 +AC0- phosphohexokinase, ec:3.1.3.9 +AC0- glucose 6+AC0-phosphate phosphatase, ec:2.7.7.64 +AC0- uridylyltransferase, ec:3.5.1.25 +AC0- deacetylase, ec:2.7.7.12 +AC0- uridylyltransferase, ec:3.2.1.22 +AC0- melibiase, ec:3.2.1.23 +AC0- lactase (ambiguous), ec:3.2.1.108 +AC0- lactase+AC0-phlorizin hydrolase, ec:2.7.1.2 +AC0- glucokinase (phosphorylating), ec:2.7.1.1 +AC0- hexokinase typ…	9, 1, 4, 1, 6, 3, 6, 1, 3, 5, 5, 4, 2, 1, 2, 3	Unigene17031, Unigene51759, Unigene61577, Unigene42829, Unigene87650, Unigene13970, CL2650.Contig2, Unigene91290, Unigene22734, Unigene93318, Unigene99452, Unigene49534, Unigene33779, Unigene3772, Unigene19623, CL4288.Contig2, CL4288.Contig1, CL4288.Contig4, CL6007.Contig2, CL4288.Contig3, CL6007.Contig1, Unigene103862, Unigene61840, Unigene86732, Unigene61568, Unigene41307, Unigene14465, Unigene…
Biosynthesis of unsaturated fatty acids	map01040	7	ec:1.1.1.100 +AC0- reductase, ec:1.3.1.38 +AC0- reductase (NADPH), ec:1.3.3.6 +AC0- oxidase, ec:2.3.1.16 +AC0- C+AC0-acyltransferase, ec:3.1.2.2 +AC0- hydrolase, ec:4.2.1.17 +AC0- hydratase, ec:1.14.19.1 +AC0- 9+AC0-desaturase	4, 1, 9, 4, 3, 2, 1	Unigene40673, Unigene33584, Unigene3105, Unigene59164, Unigene27504, Unigene6957, Unigene40062, Unigene30384, Unigene44019, Unigene30960, CL3209.Contig1, Unigene3961, CL3209.Contig2, Unigene61081, CL5.Contig2, Unigene75838, CL5.Contig1, CL2614.Contig1, CL6309.Contig1, CL6309.Contig2, CL6335.Contig1, Unigene43982, Unigene87146, Unigene26873
D+AC0-Alanine metabolism	map00473	2	ec:6.3.2.4 +AC0- ligase, ec:5.1.1.1 +AC0- racemase	1, 2	Unigene64363, Unigene11742, Unigene55313
Phenylalanine metabolism	map00360	7	ec:2.6.1.9 +AC0- transaminase, ec:1.2.1.5 +AC0- dehydrogenase +AFs-NAD(P)+AF0-, ec:1.14.16.1 +AC0- 4+AC0-monooxygenase, ec:1.13.11.27 +AC0- dioxygenase, ec:2.3.1.13 +AC0- N+AC0-acyltransferase, ec:4.2.1.17 +AC0- hydratase, ec:1.4.3.21 +AC0- oxidase	3, 7, 2, 2, 1, 2, 9	CL12594.Contig2, Unigene62583, CL12594.Contig1, CL158.Contig3, CL158.Contig4, Unigene47148, Unigene60485, Unigene29510, CL158.Contig1, CL158.Contig2, Unigene75029, CL9546.Contig2, Unigene21122, CL3499.Contig1, Unigene30285, Unigene43982, Unigene87146, CL8063.Contig1, CL3575.Contig5, CL3575.Contig6, CL3575.Contig3, CL3575.Contig4, CL3575.Contig1, CL3575.Contig2, Unigene41746, Unigene30259
Atrazine degradation	map00791	1	ec:3.5.1.5 +AC0- ec:3.5.1.5 urease	3	Unigene22433, Unigene454, CL8754.Contig1
Sphingolipid metabolism	map00600	13	ec:3.1.4.41 +AC0- phosphodiesterase D, ec:3.1.4.12 +AC0- phosphodiesterase, ec:1.1.1.102 +AC0- reductase, ec:3.1.3.4 +AC0- phosphatase, ec:3.2.1.46 +AC0- cerebroside galactosidase, ec:3.2.1.45 +AC0- psychosine hydrolase, ec:2.4.1.80 +AC0- glucosyltransferase, ec:3.2.1.22 +AC0- melibiase, ec:3.2.1.23 +AC0- lactase (ambiguous), ec:3.2.1.18 +AC0- neuraminidase, ec:2.3.1.24 +AC0- N+AC0-acyltransferas…	2, 1, 1, 3, 3, 8, 3, 3, 6, 1, 1, 6, 2	Unigene29173, Unigene74300, CL5164.Contig1, Unigene12106, CL5077.Contig1, Unigene85771, Unigene83392, CL11970.Contig2, CL11970.Contig1, Unigene10884, Unigene18729, Unigene28847, Unigene16769, Unigene55272, Unigene24322, Unigene63598, Unigene25603, Unigene96817, Unigene74236, Unigene21002, Unigene81553, Unigene103862, Unigene61840, Unigene86732, Unigene61568, Unigene41307, Unigene14465, Unigene568…
Penicillin and cephalosporin biosynthesis	map00311	1	ec:1.4.3.3 +AC0- oxidase	3	CL914.Contig1, CL6981.Contig1, CL6981.Contig2
Tyrosine metabolism	map00350	7	ec:1.13.11.5 +AC0- 1,2+AC0-dioxygenase, ec:1.2.1.16 +AC0- dehydrogenase +AFs-NAD(P)+AF0-, ec:2.6.1.9 +AC0- transaminase, ec:1.2.1.5 +AC0- dehydrogenase +AFs-NAD(P)+AF0-, ec:3.7.1.2 +AC0- beta+AC0-diketonase, ec:1.13.11.27 +AC0- dioxygenase, ec:1.4.3.21 +AC0- oxidase	2, 2, 3, 7, 3, 2, 9	Unigene34070, Unigene26961, Unigene25083, Unigene25082, CL12594.Contig2, Unigene62583, CL12594.Contig1, CL158.Contig3, CL158.Contig4, Unigene47148, Unigene60485, Unigene29510, CL158.Contig1, CL158.Contig2, Unigene40024, Unigene40023, Unigene4847, Unigene21122, CL3499.Contig1, CL8063.Contig1, CL3575.Contig5, CL3575.Contig6, CL3575.Contig3, CL3575.Contig4, CL3575.Contig1, CL3575.Contig2, Unigene417…
Histidine metabolism	map00340	14	ec:2.1.1.8 +AC0- N+AC0-methyltransferase, ec:2.6.1.9 +AC0- transaminase, ec:1.2.1.5 +AC0- dehydrogenase +AFs-NAD(P)+AF0-, ec:1.2.1.3 +AC0- dehydrogenase (NAD), ec:2.1.2.5 +AC0- formimidoyltransferase, ec:4.3.1.3 +AC0- ammonia+AC0-lyase, ec:3.1.3.15 +AC0- histidinol phosphate phosphatase, ec:3.6.1.31 +AC0- diphosphatase, ec:4.2.1.19 +AC0- dehydratase, ec:4.2.1.49 +AC0- hydratase, ec:1.1.1.23 +AC0-…	10, 3, 7, 5, 1, 2, 2, 2, 2, 3, 2, 3, 2, 2	CL6167.Contig1, Unigene77914, CL6167.Contig2, Unigene104873, Unigene96712, Unigene80089, Unigene101894, Unigene46095, Unigene89086, Unigene40018, CL12594.Contig2, Unigene62583, CL12594.Contig1, CL158.Contig3, CL158.Contig4, Unigene47148, Unigene60485, Unigene29510, CL158.Contig1, CL158.Contig2, Unigene6705, Unigene20794, Unigene78748, Unigene25083, Unigene25082, Unigene105637, Unigene98523, Unige…
Cysteine and methionine metabolism	map00270	27	ec:4.1.1.50 +AC0- decarboxylase, ec:2.1.1.5 +AC0- S+AC0-methyltransferase, ec:2.7.2.4 +AC0- kinase, ec:2.6.1.42 +AC0- transaminase, ec:2.6.1.44 +AC0- transaminase, ec:2.5.1.22 +AC0- synthase, ec:1.2.1.11 +AC0- dehydrogenase, ec:2.5.1.6 +AC0- adenosyltransferase, ec:2.1.1.13 +AC0- synthase, ec:2.1.1.14 +AC0- S+AC0-methyltransferase, ec:3.3.1.1 +AC0- S+AC0-adenosylhomocysteine synthase, ec:2.1.1.37…	3, 7, 2, 6, 2, 2, 1, 8, 4, 1, 5, 6, 1, 2, 1, 5, 3, 7, 2, 3, 1, 3, 7, 1, 11, 1, 1	Unigene22059, Unigene22060, Unigene16601, CL1951.Contig1, Unigene44785, CL1836.Contig1, CL1836.Contig2, CL4787.Contig1, CL8648.Contig1, CL8648.Contig2, Unigene24070, CL7111.Contig1, Unigene55483, Unigene32504, Unigene26355, Unigene51256, Unigene86127, Unigene37318, Unigene70047, Unigene37940, Unigene36666, Unigene83852, Unigene28761, CL5278.Contig2, CL5278.Contig1, Unigene5040, Unigene41356, Unig…
Folate biosynthesis	map00790	5	ec:1.1.1.153 +AC0- reductase (L+AC0-erythro+AC0-7,8+AC0-dihydrobiopterin forming), ec:1.5.1.3 +AC0- reductase, ec:6.3.2.12 +AC0- synthase, ec:6.3.2.17 +AC0- synthase, ec:3.5.4.16 +AC0- cyclohydrolase I	1, 5, 1, 2, 3	Unigene2090, Unigene12699, Unigene81543, Unigene36613, Unigene40327, Unigene11698, Unigene83089, Unigene83089, Unigene60002, Unigene34458, Unigene70143, Unigene77320
Biosynthesis of siderophore group nonribosomal peptides	map01053	2	ec:1.3.1.28 +AC0- dehydrogenase, ec:3.3.2.1 +AC0- 2,3+AC0-dihydro+AC0-2,3+AC0-dihydroxybenzoate synthase	1, 2	Unigene96547, Unigene67662, Unigene93643
Glycine, serine and threonine metabolism	map00260	31	ec:2.1.1.5 +AC0- S+AC0-methyltransferase, ec:1.4.3.3 +AC0- oxidase, ec:2.1.1.2 +AC0- N+AC0-methyltransferase, ec:2.6.1.51 +AC0- transaminase, ec:2.6.1.52 +AC0- transaminase, ec:2.7.2.4 +AC0- kinase, ec:2.7.1.31 +AC0- 3+AC0-kinase, ec:2.6.1.44 +AC0- transaminase, ec:1.1.1.103 +AC0- 3+AC0-dehydrogenase, ec:2.7.8.8 +AC0- O+AC0-phosphatidyltransferase, ec:4.1.2.5 +AC0- aldolase, ec:1.2.1.11 +AC0- deh…	7, 3, 2, 1, 4, 2, 3, 2, 1, 1, 2, 1, 2, 2, 3, 1, 1, 1, 1, 2, 5, 2, 2, 3, 3, 5, 3, 2, 1, 1, 9	CL1951.Contig1, Unigene44785, CL1836.Contig1, CL1836.Contig2, CL4787.Contig1, CL8648.Contig1, CL8648.Contig2, CL914.Contig1, CL6981.Contig1, CL6981.Contig2, CL1766.Contig2, CL1766.Contig5, Unigene37940, CL10034.Contig3, Unigene150, CL10034.Contig1, Unigene10766, Unigene24070, CL7111.Contig1, CL3994.Contig1, CL3994.Contig2, Unigene27092, Unigene70047, Unigene37940, Unigene25648, Unigene7060, Unige…
Starch and sucrose metabolism	map00500	21	ec:3.2.1.4 +AC0- endo+AC0-1,4+AC0-beta+AC0-D+AC0-glucanase, ec:3.2.1.3 +AC0- 1,4+AC0-alpha+AC0-glucosidase, ec:3.2.1.2 +AC0- saccharogen amylase, ec:3.2.1.1 +AC0- glycogenase, ec:5.3.1.9 +AC0- isomerase, ec:3.1.3.9 +AC0- glucose 6+AC0-phosphate phosphatase, ec:3.2.1.21 +AC0- gentiobiase, ec:2.4.1.34 +AC0- synthase, ec:3.2.1.28 +AC0- trehalase, ec:3.2.1.39 +AC0- endo+AC0-1,3+AC0-beta+AC0-D+AC0-glu…	2, 3, 3, 5, 4, 1, 9, 6, 2, 1, 10, 2, 10, 3, 1, 1, 3, 5, 1, 2, 2	Unigene52035, Unigene91766, Unigene21310, Unigene22506, Unigene60117, CL3806.Contig1, Unigene10878, CL3806.Contig2, Unigene94982, Unigene50949, Unigene19688, Unigene54623, Unigene8047, CL10765.Contig1, Unigene56943, Unigene28715, CL10765.Contig2, Unigene93318, Unigene103297, Unigene88040, Unigene82780, Unigene105689, Unigene82036, Unigene89356, Unigene74292, Unigene99096, Unigene29329, Unigene103…
Bisphenol degradation	map00363	1	ec:3.1.1.2 +AC0- A+AC0-esterase	3	Unigene66016, CL5115.Contig2, Unigene53081
Alanine, aspartate and glutamate metabolism	map00250	19	ec:2.6.1.16 +AC0- transaminase (isomerizing), ec:6.3.1.2 +AC0- synthetase, ec:1.2.1.24 +AC0- dehydrogenase (NAD), ec:4.3.2.1 +AC0- lyase, ec:4.3.2.2 +AC0- lyase, ec:2.1.3.2 +AC0- carbamoyltransferase, ec:2.6.1.44 +AC0- transaminase, ec:1.2.1.16 +AC0- dehydrogenase +AFs-NAD(P)+AF0-, ec:6.3.5.4 +AC0- synthase (glutamine+AC0-hydrolysing), ec:6.3.5.5 +AC0- synthase (glutamine+AC0-hydrolysing), ec:1.4…	3, 12, 2, 2, 2, 8, 2, 2, 6, 10, 1, 6, 3, 4, 2, 5, 2, 2, 1	Unigene34450, Unigene28767, CL10472.Contig1, Unigene41617, Unigene15955, Unigene3092, Unigene10066, CL8838.Contig1, CL8838.Contig2, CL11383.Contig2, Unigene50917, CL11383.Contig1, CL12279.Contig1, CL12279.Contig3, Unigene14248, Unigene25083, Unigene25082, Unigene325, Unigene11092, Unigene30897, Unigene40568, Unigene9058, Unigene75347, Unigene84873, Unigene102467, Unigene98718, Unigene44269, Unige…
Glycosphingolipid biosynthesis +AC0- globo and isoglobo series	map00603	3	ec:3.2.1.52 +AC0- hexosaminidase, ec:2.4.1.69 +AC0- 2+AC0-alpha+AC0-L+AC0-fucosyltransferase, ec:3.2.1.22 +AC0- melibiase	11, 1, 3	Unigene35886, Unigene90041, Unigene105147, Unigene93134, Unigene2326, Unigene37776, Unigene43256, Unigene7824, Unigene28224, CL8103.Contig1, Unigene104758, Unigene57927, Unigene103862, Unigene61840, Unigene86732
Ethylbenzene degradation	map00642	1	ec:2.3.1.16 +AC0- C+AC0-acyltransferase	4	CL5.Contig2, Unigene75838, CL5.Contig1, CL2614.Contig1
T cell receptor signaling pathway	map04660	2	ec:2.7.10.2 +AC0- protein+AC0-tyrosine kinase, ec:3.1.3.16 +AC0- phosphatase	12, 268	Unigene82420, Unigene75613, Unigene94155, Unigene43056, Unigene103215, Unigene88563, Unigene92548, Unigene99322, Unigene72613, Unigene80094, Unigene80183, Unigene93050, Unigene17827, Unigene3191, Unigene17826, Unigene35255, Unigene57047, Unigene95561, Unigene22850, Unigene51746, Unigene70145, Unigene9602, Unigene18237, Unigene54457, Unigene13344, Unigene15416, Unigene52041, Unigene105677, CL10815…
Pyrimidine metabolism	map00240	30	ec:2.7.4.6 +AC0- kinase, ec:3.5.2.3 +AC0- carbamoylaspartic dehydrase, ec:2.7.4.9 +AC0- kinase, ec:1.3.5.2 +AC0- dehydrogenase (quinone), ec:4.1.1.23 +AC0- decarboxylase, ec:2.7.1.48 +AC0- kinase, ec:3.5.4.5 +AC0- deaminase, ec:2.1.3.2 +AC0- carbamoyltransferase, ec:2.7.1.21 +AC0- kinase, ec:1.8.1.9 +AC0- reductase, ec:2.1.1.45 +AC0- synthase, ec:3.1.3.6 +AC0- 3'+AC0-mononucleotidase, ec:3.1.3.5 …	18, 6, 4, 5, 2, 2, 1, 8, 2, 4, 4, 2, 9, 10, 7, 3, 1, 14, 3, 83, 35, 2, 2, 2, 1, 2, 1, 7, 1, 2	Unigene28072, Unigene41319, Unigene26162, Unigene10493, Unigene35483, Unigene88447, Unigene78742, Unigene47519, Unigene67743, Unigene39880, Unigene58494, Unigene22025, CL8180.Contig2, CL8180.Contig1, Unigene40110, CL7293.Contig1, Unigene89973, Unigene74826, Unigene102467, Unigene23173, Unigene98718, Unigene9058, Unigene75347, Unigene84873, CL50.Contig2, Unigene36357, CL50.Contig3, Unigene89812, U…
Aflatoxin biosynthesis	map00254	1	ec:6.4.1.2 +AC0- carboxylase	6	Unigene97251, Unigene93560, Unigene19962, Unigene45152, CL854.Contig2, CL854.Contig1
Isoquinoline alkaloid biosynthesis	map00950	1	ec:1.4.3.21 +AC0- oxidase	9	CL8063.Contig1, CL3575.Contig5, CL3575.Contig6, CL3575.Contig3, CL3575.Contig4, CL3575.Contig1, CL3575.Contig2, Unigene41746, Unigene30259
Phenylpropanoid biosynthesis	map00940	2	ec:3.2.1.21 +AC0- gentiobiase, ec:1.11.1.7 +AC0- lactoperoxidase	9, 54	Unigene103297, Unigene88040, Unigene82780, Unigene105689, Unigene82036, Unigene89356, Unigene74292, Unigene99096, Unigene29329, Unigene52274, Unigene38563, Unigene38120, Unigene20110, Unigene23025, CL5148.Contig1, Unigene22132, CL10217.Contig1, CL12802.Contig1, Unigene31975, Unigene31976, Unigene18236, Unigene32664, Unigene32666, CL10217.Contig2, Unigene16139, Unigene31974, Unigene38119, Unigene5…
Indole alkaloid biosynthesis	map00901	1	ec:4.3.3.2 +AC0- synthase	2	Unigene39874, Unigene14196
Caprolactam degradation	map00930	3	ec:1.1.1.2 +AC0- dehydrogenase (NADP), ec:4.2.1.17 +AC0- hydratase, ec:1.1.1.35 +AC0- dehydrogenase	4, 2, 9	CL12677.Contig2, Unigene90445, CL8116.Contig1, CL12677.Contig1, Unigene43982, Unigene87146, Unigene46863, Unigene43982, Unigene11923, CL12173.Contig1, Unigene13607, Unigene89403, CL3982.Contig2, Unigene1194, Unigene18149
Various types of N+AC0-glycan biosynthesis	map00513	7	ec:2.4.1.260 +AC0- alpha+AC0-1,6+AC0-mannosyltransferase, ec:3.2.1.52 +AC0- hexosaminidase, ec:3.2.1.113 +AC0- 1,2+AC0-alpha+AC0-mannosidase, ec:2.4.1.38 +AC0- beta+AC0-1,4+AC0-galactosyltransferase, ec:2.4.1.101 +AC0- 2+AC0-beta+AC0-N+AC0-acetylglucosaminyltransferase, ec:2.4.1.143 +AC0- 2+AC0-beta+AC0-N+AC0-acetylglucosaminyltransferase, ec:2.4.1.145 +AC0- 4+AC0-beta+AC0-N+AC0-acetylglucosaminy…	1, 11, 15, 1, 1, 2, 3	Unigene82975, Unigene35886, Unigene90041, Unigene105147, Unigene93134, Unigene2326, Unigene37776, Unigene43256, Unigene7824, Unigene28224, CL8103.Contig1, Unigene104758, CL9577.Contig2, Unigene29097, Unigene104137, CL7920.Contig2, Unigene20843, CL8169.Contig1, Unigene42526, Unigene96367, Unigene23134, Unigene3694, Unigene6476, Unigene6387, Unigene1265, Unigene13564, Unigene3695, Unigene80049, Uni…
Phenylalanine, tyrosine and tryptophan biosynthesis	map00400	15	ec:4.1.1.48 +AC0- synthase, ec:4.1.3.27 +AC0- synthase, ec:4.2.1.51 +AC0- dehydratase, ec:2.6.1.9 +AC0- transaminase, ec:1.3.1.13 +AC0- dehydrogenase (NADP), ec:1.3.1.12 +AC0- dehydrogenase, ec:1.14.16.1 +AC0- 4+AC0-monooxygenase, ec:4.2.3.5 +AC0- synthase, ec:4.2.3.4 +AC0- synthase, ec:5.4.99.5 +AC0- mutase, ec:4.2.1.20 +AC0- synthase, ec:4.2.1.10 +AC0- dehydratase, ec:2.5.1.54 +AC0- synthase, e…	1, 1, 3, 3, 1, 1, 2, 1, 1, 3, 2, 1, 3, 1, 1	Unigene21585, Unigene32662, Unigene58245, Unigene29182, CL9546.Contig2, CL12594.Contig2, Unigene62583, CL12594.Contig1, Unigene29182, Unigene29182, Unigene75029, CL9546.Contig2, Unigene56367, Unigene14945, Unigene58245, Unigene31979, Unigene59911, Unigene15052, Unigene33929, Unigene11768, Unigene34274, Unigene26144, Unigene4051, Unigene1830, Unigene21585
Sulfur metabolism	map00920	9	ec:2.7.1.25 +AC0- kinase, ec:1.8.1.2 +AC0- sulfite reductase (NADPH), ec:3.1.3.7 +AC0- nucleotidase, ec:4.4.1.3 +AC0- dethiomethylase, ec:2.8.1.1 +AC0- sulfurtransferase, ec:2.7.7.4 +AC0- adenylyltransferase, ec:2.3.1.30 +AC0- O+AC0-acetyltransferase, ec:1.13.11.18 +AC0- dioxygenase, ec:2.5.1.47 +AC0- synthase	2, 1, 1, 9, 2, 4, 1, 2, 7	Unigene9889, Unigene91835, CL490.Contig1, Unigene82852, Unigene88339, Unigene58287, Unigene41682, Unigene33275, CL11419.Contig2, Unigene50582, CL11419.Contig1, Unigene82481, Unigene24844, Unigene69406, Unigene22950, Unigene46985, CL7569.Contig2, Unigene91835, Unigene34888, CL11733.Contig1, Unigene55821, Unigene24825, Unigene14439, Unigene42166, CL2956.Contig2, Unigene47118, Unigene79935, CL3656.C…
Tetracycline biosynthesis	map00253	1	ec:6.4.1.2 +AC0- carboxylase	6	Unigene97251, Unigene93560, Unigene19962, Unigene45152, CL854.Contig2, CL854.Contig1
Steroid hormone biosynthesis	map00140	6	ec:2.8.2.2 +AC0- sulfotransferase, ec:1.1.1.145 +AC0- dehydrogenase, ec:2.4.1.17 +AC0- 1+AC0-naphthol glucuronyltransferase, ec:1.1.1.62 +AC0- 17+AC0-dehydrogenase, ec:3.1.6.1 +AC0- sulfatase, ec:3.1.6.2 +AC0- arylsulfatase	1, 5, 12, 1, 2, 1	Unigene63560, Unigene11685, Unigene12231, Unigene16679, Unigene27677, Unigene75418, Unigene65251, Unigene25311, Unigene27185, Unigene27186, Unigene32459, Unigene4131, Unigene94091, Unigene82975, CL8774.Contig1, Unigene24646, Unigene24645, Unigene32458, Unigene75006, Unigene86103, Unigene80261, Unigene79605
Glycosaminoglycan biosynthesis +AC0- chondroitin sulfate / dermatan sulfate	map00532	1	ec:2.4.1.135 +AC0- 3+AC0-beta+AC0-glucuronosyltransferase	2	Unigene25311, Unigene94091
Glycerolipid metabolism	map00561	14	ec:2.7.1.107 +AC0- kinase (ATP), ec:2.7.1.30 +AC0- kinase, ec:2.7.1.31 +AC0- 3+AC0-kinase, ec:2.7.1.29 +AC0- kinase, ec:3.1.1.3 +AC0- lipase, ec:3.1.3.4 +AC0- phosphatase, ec:1.1.1.2 +AC0- dehydrogenase (NADP), ec:1.2.1.3 +AC0- dehydrogenase (NAD), ec:3.2.1.22 +AC0- melibiase, ec:3.1.1.23 +AC0- lipase, ec:2.3.1.20 +AC0- O+AC0-acyltransferase, ec:2.3.1.22 +AC0- O+AC0-acyltransferase, ec:2.3.1.51 +…	11, 2, 3, 4, 2, 3, 4, 5, 3, 1, 11, 1, 2, 3	Unigene57909, CL6009.Contig2, Unigene102229, Unigene10063, Unigene83324, CL3673.Contig1, Unigene87242, Unigene17443, CL6009.Contig1, CL3673.Contig2, Unigene58381, Unigene104298, Unigene28599, CL3994.Contig1, CL3994.Contig2, Unigene27092, Unigene72084, Unigene23803, Unigene39032, Unigene84907, Unigene12571, Unigene92378, CL5077.Contig1, Unigene85771, Unigene83392, CL12677.Contig2, Unigene90445, CL…
Arachidonic acid metabolism	map00590	6	ec:1.1.1.184 +AC0- reductase (NADPH), ec:3.1.1.4 +AC0- A2, ec:4.4.1.20 +AC0- synthase, ec:1.11.1.9 +AC0- peroxidase, ec:1.13.11.34 +AC0- 5+AC0-lipoxygenase, ec:3.3.2.6 +AC0- hydrolase	4, 14, 2, 12, 2, 3	CL7833.Contig1, CL12937.Contig3, CL12937.Contig1, CL12937.Contig2, Unigene37533, CL9713.Contig1, CL9713.Contig2, CL8533.Contig1, Unigene20224, CL12747.Contig1, Unigene57977, CL12355.Contig1, Unigene52699, CL12355.Contig2, Unigene17502, Unigene30634, Unigene16315, Unigene37505, CL9374.Contig1, CL9374.Contig2, Unigene35301, Unigene39082, Unigene38028, Unigene39983, Unigene55595, Unigene62122, Unige…
Diterpenoid biosynthesis	map00904	1	ec:1.14.11.13 +AC0- 2beta+AC0-dioxygenase	4	Unigene54890, Unigene8342, Unigene67779, Unigene31072
Drug metabolism +AC0- cytochrome P450	map00982	4	ec:2.5.1.18 +AC0- transferase, ec:1.2.1.5 +AC0- dehydrogenase +AFs-NAD(P)+AF0-, ec:2.4.1.17 +AC0- 1+AC0-naphthol glucuronyltransferase, ec:1.14.13.8 +AC0- monooxygenase	5, 7, 12, 24	Unigene39082, CL3868.Contig2, Unigene30713, CL3868.Contig3, Unigene32939, CL158.Contig3, CL158.Contig4, Unigene47148, Unigene60485, Unigene29510, CL158.Contig1, CL158.Contig2, Unigene65251, Unigene25311, Unigene27185, Unigene27186, Unigene32459, Unigene4131, Unigene94091, Unigene82975, CL8774.Contig1, Unigene24646, Unigene24645, Unigene32458, Unigene78250, CL9393.Contig1, CL9393.Contig3, CL5213.C…
Retinol metabolism	map00830	3	ec:2.3.1.135 +AC0- O+AC0-acyltransferase, ec:2.4.1.17 +AC0- 1+AC0-naphthol glucuronyltransferase, ec:1.3.99.23 +AC0- 13,14+AC0-reductase	1, 12, 1	Unigene40511, Unigene65251, Unigene25311, Unigene27185, Unigene27186, Unigene32459, Unigene4131, Unigene94091, Unigene82975, CL8774.Contig1, Unigene24646, Unigene24645, Unigene32458, Unigene91846
Ether lipid metabolism	map00565	6	ec:2.5.1.26 +AC0- synthase, ec:3.1.1.4 +AC0- A2, ec:3.1.3.4 +AC0- phosphatase, ec:3.1.1.47 +AC0- esterase, ec:2.8.2.11 +AC0- sulfotransferase, ec:3.1.4.4 +AC0- D	2, 14, 3, 3, 6, 3	CL1272.Contig1, CL1272.Contig2, Unigene37533, CL9713.Contig1, CL9713.Contig2, CL8533.Contig1, Unigene20224, CL12747.Contig1, Unigene57977, CL12355.Contig1, Unigene52699, CL12355.Contig2, Unigene17502, Unigene30634, Unigene16315, Unigene37505, CL5077.Contig1, Unigene85771, Unigene83392, Unigene57835, Unigene9909, Unigene57447, Unigene11937, Unigene32129, Unigene17644, CL6482.Contig2, Unigene5104, …
Zeatin biosynthesis	map00908	1	ec:2.5.1.75 +AC0- dimethylallyltransferase	1	Unigene88508
Pentose and glucuronate interconversions	map00040	15	ec:2.7.1.17 +AC0- xylulokinase (phosphorylating), ec:5.3.1.5 +AC0- isomerase, ec:2.7.7.64 +AC0- uridylyltransferase, ec:1.1.1.2 +AC0- dehydrogenase (NADP), ec:1.2.1.3 +AC0- dehydrogenase (NAD), ec:3.2.1.31 +AC0- beta+AC0-glucuronide glucuronohydrolase glucuronidase, ec:2.4.1.17 +AC0- 1+AC0-naphthol glucuronyltransferase, ec:3.2.1.15 +AC0- pectin depolymerase, ec:4.2.1.8 +AC0- dehydratase, ec:5.1.…	1, 2, 4, 4, 5, 1, 12, 3, 1, 2, 2, 1, 4, 3, 2	Unigene21242, CL12290.Contig1, Unigene47288, Unigene99452, Unigene49534, Unigene33779, Unigene3772, CL12677.Contig2, Unigene90445, CL8116.Contig1, CL12677.Contig1, Unigene6705, Unigene20794, Unigene78748, Unigene25083, Unigene25082, Unigene83013, Unigene65251, Unigene25311, Unigene27185, Unigene27186, Unigene32459, Unigene4131, Unigene94091, Unigene82975, CL8774.Contig1, Unigene24646, Unigene2464…
D+AC0-Glutamine and D+AC0-glutamate metabolism	map00471	3	ec:1.4.1.3 +AC0- dehydrogenase +AFs-NAD(P)+AF0-, ec:3.5.1.2 +AC0- glutaminase I, ec:5.1.1.10 +AC0- racemase	1, 6, 5	Unigene97412, Unigene37821, Unigene17273, Unigene11452, CL11342.Contig1, Unigene98014, Unigene102943, Unigene11742, Unigene33486, Unigene55313, Unigene30070, Unigene60530
Glucosinolate biosynthesis	map00966	1	ec:2.6.1.42 +AC0- transaminase	6	Unigene55483, Unigene32504, Unigene26355, Unigene51256, Unigene86127, Unigene37318
Riboflavin metabolism	map00740	4	ec:1.1.1.193 +AC0- reductase, ec:4.1.99.12 +AC0- synthase, ec:2.7.1.26 +AC0- kinase, ec:2.7.7.2 +AC0- synthetase	3, 1, 4, 1	Unigene15394, Unigene52233, Unigene85150, Unigene14630, Unigene41565, Unigene52924, Unigene72456, Unigene6632, Unigene72456
Glycerophospholipid metabolism	map00564	18	ec:3.1.4.46 +AC0- phosphodiesterase, ec:2.7.1.107 +AC0- kinase (ATP), ec:4.1.1.65 +AC0- decarboxylase, ec:2.7.8.5 +AC0- 1+AC0-phosphatidyltransferase, ec:2.7.8.8 +AC0- O+AC0-phosphatidyltransferase, ec:3.1.1.4 +AC0- A2, ec:3.1.1.5 +AC0- lecithinase B, ec:3.1.3.4 +AC0- phosphatase, ec:1.1.1.8 +AC0- dehydrogenase (NAD), ec:2.7.7.41 +AC0- cytidylyltransferase, ec:2.7.7.15 +AC0- cytidylyltransferase,…	4, 11, 6, 2, 1, 14, 2, 3, 6, 3, 1, 5, 1, 1, 2, 1, 6, 3	Unigene25162, Unigene21994, Unigene105238, Unigene78251, Unigene57909, CL6009.Contig2, Unigene102229, Unigene10063, Unigene83324, CL3673.Contig1, Unigene87242, Unigene17443, CL6009.Contig1, CL3673.Contig2, Unigene58381, CL2018.Contig2, Unigene26531, CL2018.Contig1, Unigene15926, CL10753.Contig1, Unigene60155, Unigene89911, Unigene71573, Unigene7060, Unigene37533, CL9713.Contig1, CL9713.Contig2, C…
Thiamine metabolism	map00730	7	ec:2.7.4.3 +AC0- kinase, ec:2.7.1.50 +AC0- kinase, ec:2.2.1.7 +AC0- synthase, ec:2.7.6.2 +AC0- diphosphokinase, ec:2.5.1.3 +AC0- phosphate synthase, ec:2.8.1.7 +AC0- desulfurase, ec:3.6.1.15 +AC0- phosphatase	12, 1, 1, 2, 1, 5, 1399	Unigene71741, CL2205.Contig1, Unigene57741, CL2205.Contig2, Unigene41896, CL5419.Contig2, Unigene70007, Unigene49088, Unigene11536, Unigene40006, CL5419.Contig1, Unigene13246, Unigene52992, Unigene48758, Unigene51683, Unigene41053, Unigene89724, Unigene23269, Unigene18996, Unigene19458, CL8153.Contig1, CL8153.Contig2, Unigene37678, Unigene37435, Unigene87934, CL2805.Contig1, CL5762.Contig1, CL576…
Cutin, suberine and wax biosynthesis	map00073	2	ec:2.3.1.75 +AC0- O+AC0-fatty+AC0-acyltransferase, ec:2.3.1.20 +AC0- O+AC0-acyltransferase	5, 11	Unigene34124, Unigene96736, CL4655.Contig1, Unigene92014, Unigene34394, Unigene34124, Unigene15407, CL4655.Contig1, Unigene34395, Unigene50960, Unigene92014, CL4655.Contig2, CL6875.Contig1, Unigene34394, Unigene96736, Unigene14028
Carbon fixation pathways in prokaryotes	map00720	22	ec:6.4.1.1 +AC0- carboxylase, ec:6.4.1.2 +AC0- carboxylase, ec:1.3.5.1 +AC0- dehydrogenase, ec:4.1.1.31 +AC0- carboxylase, ec:1.2.7.1 +AC0- synthase, ec:5.1.99.1 +AC0- epimerase, ec:6.2.1.1 +AC0- ligase, ec:2.3.1.9 +AC0- C+AC0-acetyltransferase, ec:1.5.1.5 +AC0- dehydrogenase (NADP), ec:2.3.3.8 +AC0- citrate synthase, ec:6.3.4.3 +AC0- ligase, ec:1.5.1.20 +AC0- reductase +AFs-NAD(P)H+AF0-, ec:4.2.…	1, 6, 2, 2, 2, 1, 4, 2, 6, 3, 2, 3, 2, 4, 1, 1, 2, 3, 1, 11, 9, 10	Unigene46975, Unigene97251, Unigene93560, Unigene19962, Unigene45152, CL854.Contig2, CL854.Contig1, CL11967.Contig1, CL212.Contig1, Unigene34498, Unigene40638, CL1838.Contig1, Unigene30408, Unigene42111, Unigene45329, Unigene39702, CL3947.Contig1, CL3947.Contig4, Unigene75838, CL2614.Contig1, Unigene44613, Unigene44612, Unigene17036, Unigene44611, Unigene51570, Unigene47311, Unigene27563, Unigene…
Carbon fixation in photosynthetic organisms	map00710	16	ec:4.1.1.49 +AC0- carboxykinase (ATP), ec:4.1.1.39 +AC0- carboxylase, ec:4.1.1.31 +AC0- carboxylase, ec:2.2.1.1 +AC0- glycolaldehydetransferase, ec:2.7.2.3 +AC0- kinase, ec:1.2.1.59 +AC0- dehydrogenase (NAD(P)) (phosphorylating), ec:2.7.1.19 +AC0- phosphopentokinase, ec:1.2.1.12 +AC0- dehydrogenase (phosphorylating), ec:5.3.1.1 +AC0- isomerase, ec:5.3.1.6 +AC0- isomerase, ec:4.1.2.13 +AC0- aldola…	3, 9, 2, 4, 13, 8, 2, 8, 8, 3, 21, 2, 6, 3, 11, 5	CL1853.Contig1, Unigene54759, CL1853.Contig2, CL5800.Contig1, Unigene34016, CL12580.Contig7, Unigene67245, Unigene17660, CL10876.Contig2, CL10876.Contig1, Unigene98480, CL5800.Contig2, Unigene34498, Unigene40638, CL11134.Contig2, Unigene93253, CL11134.Contig1, CL4338.Contig2, Unigene79321, Unigene39974, Unigene46810, Unigene46664, CL9338.Contig2, CL9338.Contig3, CL9338.Contig1, Unigene30137, Unig…
Ascorbate and aldarate metabolism	map00053	7	ec:2.7.7.64 +AC0- uridylyltransferase, ec:1.1.3.8 +AC0- oxidase, ec:1.2.1.3 +AC0- dehydrogenase (NAD), ec:2.4.1.17 +AC0- 1+AC0-naphthol glucuronyltransferase, ec:1.3.2.3 +AC0- dehydrogenase, ec:1.1.1.22 +AC0- 6+AC0-dehydrogenase, ec:1.13.99.1 +AC0- oxygenase	4, 1, 5, 12, 1, 4, 5	Unigene99452, Unigene49534, Unigene33779, Unigene3772, Unigene94781, Unigene6705, Unigene20794, Unigene78748, Unigene25083, Unigene25082, Unigene65251, Unigene25311, Unigene27185, Unigene27186, Unigene32459, Unigene4131, Unigene94091, Unigene82975, CL8774.Contig1, Unigene24646, Unigene24645, Unigene32458, Unigene26377, CL1865.Contig1, CL1865.Contig2, Unigene30559, Unigene95242, Unigene30412, Unig…
Biosynthesis of ansamycins	map01051	1	ec:2.2.1.1 +AC0- glycolaldehydetransferase	4	CL11134.Contig2, Unigene93253, CL11134.Contig1, CL4338.Contig2
Carbapenem biosynthesis	map00332	2	ec:1.2.1.41 +AC0- dehydrogenase, ec:2.7.2.11 +AC0- 5+AC0-kinase	3, 4	Unigene79631, Unigene71028, Unigene54200, Unigene10165, Unigene71028, Unigene79631, Unigene30196
Chlorocyclohexane and chlorobenzene degradation	map00361	1	ec:3.8.1.5 +AC0- dehalogenase	1	Unigene63102
Glycosphingolipid biosynthesis +AC0- lacto and neolacto series	map00601	1	ec:2.4.1.69 +AC0- 2+AC0-alpha+AC0-L+AC0-fucosyltransferase	1	Unigene57927
Propanoate metabolism	map00640	14	ec:6.4.1.2 +AC0- carboxylase, ec:1.2.7.1 +AC0- synthase, ec:1.2.1.27 +AC0- dehydrogenase (CoA+AC0-acylating), ec:5.1.99.1 +AC0- epimerase, ec:6.2.1.1 +AC0- ligase, ec:6.2.1.17 +AC0- ligase, ec:1.8.1.4 +AC0- dehydrogenase, ec:2.3.1.9 +AC0- C+AC0-acetyltransferase, ec:4.1.1.9 +AC0- decarboxylase, ec:5.4.99.2 +AC0- mutase, ec:2.8.3.8 +AC0- CoA+AC0-transferase, ec:2.8.3.1 +AC0- CoA+AC0-transferase, e…	6, 2, 3, 1, 4, 1, 2, 2, 1, 1, 1, 1, 6, 2	Unigene97251, Unigene93560, Unigene19962, Unigene45152, CL854.Contig2, CL854.Contig1, CL1838.Contig1, Unigene30408, Unigene48747, Unigene50970, Unigene34626, Unigene42111, Unigene45329, Unigene39702, CL3947.Contig1, CL3947.Contig4, Unigene90963, Unigene43447, Unigene13702, Unigene75838, CL2614.Contig1, Unigene40677, CL12170.Contig1, Unigene76674, Unigene84942, Unigene91086, Unigene11291, Unigene2…
