# Supplementary material for: The Holo-Transcriptome of the Zoantharian Protopalythoa variabilis (Cnidaria: Anthozoa): A Plentiful Source of Enzymes for Potential Application in Green Chemistry, Industrial and Pharmaceutical Biotechnology
Source: Mar Drugs. 2018 Jun 13;16(6):207. doi: 10.3390/md16060207 (PMC6025448; doi:10.3390/md16060207)
Supplement: Supplementary file 1 [file marinedrugs-16-00207-s001.zip › Supplementary Figures and Tables/Supplementary Table 03 _ list of predicted enzymes in Pv.xls]

## Sheet: Predicted enzymes in Pv
Enzyme Code	Enzyme Name	Mapped to KEGG Pathway(s)	Pathway Id(s)	Number Unigenes
1.1.1.10	reductase	Pentose and glucuronate interconversions	map00040	1
1.1.1.100	reductase	Fatty acid biosynthesis, Biosynthesis of unsaturated fatty acids, Biotin metabolism	map00061, map01040, map00780	4
1.1.1.102	reductase	Sphingolipid metabolism	map00600	1
1.1.1.103	3-dehydrogenase	Glycine, serine and threonine metabolism	map00260	1
1.1.1.141	15-hydroxyprostaglandin dehydrogenase (NAD())	not mapped to any KEGG pathway	NA	1
1.1.1.145	dehydrogenase	Steroid hormone biosynthesis, Steroid degradation	map00140, map00984	5
1.1.1.153	reductase (L-erythro-7,8-dihydrobiopterin forming)	Folate biosynthesis	map00790	1
1.1.1.169	2-reductase	Pantothenate and CoA biosynthesis	map00770	2
1.1.1.184	reductase (NADPH)	Metabolism of xenobiotics by cytochrome P450, Arachidonic acid metabolism	map00980, map00590	4
1.1.1.193	reductase	Riboflavin metabolism	map00740	3
1.1.1.2	dehydrogenase (NADP)	Biosynthesis of antibiotics, Glycolysis / Gluconeogenesis, Pentose and glucuronate interconversions, Caprolactam degradation, Glycerolipid metabolism	map01130, map00010, map00040, map00930, map00561	4
1.1.1.205	dehydrogenase	Purine metabolism, Drug metabolism - other enzymes	map00230, map00983	7
1.1.1.21	reductase	Fructose and mannose metabolism, Galactose metabolism, Pentose and glucuronate interconversions, Glycerolipid metabolism	map00051, map00052, map00040, map00561	3
1.1.1.22	6-dehydrogenase	Amino sugar and nucleotide sugar metabolism, Pentose and glucuronate interconversions, Ascorbate and aldarate metabolism	map00520, map00040, map00053	4
1.1.1.23	dehydrogenase	Histidine metabolism	map00340	2
1.1.1.267	reductoisomerase	Biosynthesis of antibiotics, Terpenoid backbone biosynthesis	map01130, map00900	1
1.1.1.274	2,5-didehydrogluconate reductase (2-dehydro-D-gluconate-forming)	not mapped to any KEGG pathway	NA	1
1.1.1.284	dehydrogenase	Methane metabolism	map00680	4
1.1.1.30	dehydrogenase	Butanoate metabolism, Synthesis and degradation of ketone bodies	map00650, map00072	1
1.1.1.300	NADP-retinol dehydrogenase	not mapped to any KEGG pathway	NA	1
1.1.1.31	dehydrogenase	Valine, leucine and isoleucine degradation	map00280	3
1.1.1.34	reductase (NADPH)	Biosynthesis of antibiotics, Terpenoid backbone biosynthesis	map01130, map00900	4
1.1.1.35	dehydrogenase	Biosynthesis of antibiotics, Caprolactam degradation, Fatty acid elongation, Valine, leucine and isoleucine degradation, Fatty acid degradation, Toluene degradation, Butanoate metabolism, Primary bile acid biosynthesis, Geraniol degradation, Carbon fixation pathways in prokaryotes, Lysine degradation, Tryptophan metabolism, Benzoate degradation	map01130, map00930, map00062, map00280, map00071, map00623, map00650, map00120, map00281, map00720, map00310, map00380, map00362	9
1.1.1.37	dehydrogenase	Citrate cycle (TCA cycle), Biosynthesis of antibiotics, Cysteine and methionine metabolism, Pyruvate metabolism, Carbon fixation in photosynthetic organisms, Carbon fixation pathways in prokaryotes, Glyoxylate and dicarboxylate metabolism, Methane metabolism	map00020, map01130, map00270, map00620, map00710, map00720, map00630, map00680	11
1.1.1.38	dehydrogenase (oxaloacetate-decarboxylating)	Pyruvate metabolism	map00620	5
1.1.1.39	dehydrogenase (decarboxylating)	Pyruvate metabolism, Carbon fixation in photosynthetic organisms	map00620, map00710	5
1.1.1.41	dehydrogenase (NAD)	Citrate cycle (TCA cycle), Biosynthesis of antibiotics	map00020, map01130	3
1.1.1.42	dehydrogenase (NADP)	Citrate cycle (TCA cycle), Biosynthesis of antibiotics, Carbon fixation pathways in prokaryotes, Glutathione metabolism	map00020, map01130, map00720, map00480	10
1.1.1.44	dehydrogenase (NADP+dependent, decarboxylating)	Biosynthesis of antibiotics, Pentose phosphate pathway, Glutathione metabolism	map01130, map00030, map00480	11
1.1.1.49	dehydrogenase (NADP)	Biosynthesis of antibiotics, Pentose phosphate pathway, Glutathione metabolism	map01130, map00030, map00480	7
1.1.1.62	17-dehydrogenase	Steroid hormone biosynthesis	map00140	1
1.1.1.8	dehydrogenase (NAD)	Glycerophospholipid metabolism	map00564	6
1.1.1.85	dehydrogenase	C5-Branched dibasic acid metabolism, Valine, leucine and isoleucine biosynthesis	map00660, map00290	1
1.1.1.86	reductoisomerase (NADP)	Biosynthesis of antibiotics, Valine, leucine and isoleucine biosynthesis, Pantothenate and CoA biosynthesis	map01130, map00290, map00770	1
1.1.1.88	reductase	Biosynthesis of antibiotics, Terpenoid backbone biosynthesis	map01130, map00900	2
1.1.1.94	dehydrogenase [NAD(P)]	Glycerophospholipid metabolism	map00564	6
1.1.1.95	dehydrogenase	Biosynthesis of antibiotics, Glycine, serine and threonine metabolism, Methane metabolism	map01130, map00260, map00680	1
1.1.3.15	oxidase	Biosynthesis of antibiotics, Glyoxylate and dicarboxylate metabolism	map01130, map00630	2
1.1.3.37	D-arabinono-1,4-lactone oxidase	not mapped to any KEGG pathway	NA	8
1.1.3.8	oxidase	Ascorbate and aldarate metabolism	map00053	1
1.1.5.3	dehydrogenase	Glycerophospholipid metabolism	map00564	5
1.1.5.4	dehydrogenase (quinone)	Citrate cycle (TCA cycle), Biosynthesis of antibiotics, Pyruvate metabolism	map00020, map01130, map00620	2
1.10.2.2	reductase	Oxidative phosphorylation	map00190	9
1.10.9.1	reductase	Photosynthesis	map00195	14
1.11.1.15	thioredoxin peroxidase	Glutathione metabolism	map00480	5
1.11.1.6	equilase	Biosynthesis of antibiotics, Glyoxylate and dicarboxylate metabolism, Tryptophan metabolism	map01130, map00630, map00380	4
1.11.1.7	lactoperoxidase	Phenylpropanoid biosynthesis	map00940	54
1.11.1.9	peroxidase	Glutathione metabolism, Arachidonic acid metabolism	map00480, map00590	12
1.13.11.11	2,3-dioxygenase	Tryptophan metabolism	map00380	3
1.13.11.18	dioxygenase	Sulfur metabolism	map00920	2
1.13.11.27	dioxygenase	Ubiquinone and other terpenoid-quinone biosynthesis, Tyrosine metabolism, Phenylalanine metabolism	map00130, map00350, map00360	2
1.13.11.34	5-lipoxygenase	Arachidonic acid metabolism	map00590	2
1.13.11.5	1,2-dioxygenase	Tyrosine metabolism, Styrene degradation	map00350, map00643	2
1.13.11.54	dioxygenase [iron(II)-requiring]	Cysteine and methionine metabolism	map00270	2
1.13.11.6	3,4-dioxygenase	Tryptophan metabolism	map00380	2
1.13.12.16	monooxygenase	Nitrogen metabolism	map00910	9
1.13.99.1	oxygenase	Inositol phosphate metabolism, Ascorbate and aldarate metabolism	map00562, map00053	5
1.14.11.13	2beta-dioxygenase	Diterpenoid biosynthesis	map00904	4
1.14.11.18	Phytanoyl-CoA dioxygenase	not mapped to any KEGG pathway	NA	2
1.14.11.27	[Histone H3]-lysine-36 demethylase	not mapped to any KEGG pathway	NA	1
1.14.12.17	Nitric oxide dioxygenase	not mapped to any KEGG pathway	NA	1
1.14.13.122	oxygenase	Porphyrin and chlorophyll metabolism	map00860	4
1.14.13.39	synthase (NADPH)	Arginine biosynthesis, Biosynthesis of antibiotics, Arginine and proline metabolism	map00220, map01130, map00330	2
1.14.13.8	monooxygenase	Drug metabolism - cytochrome P450	map00982	24
1.14.13.9	3-monooxygenase	Tryptophan metabolism	map00380	1
1.14.14.18	Heme oxygenase (biliverdin-producing)	not mapped to any KEGG pathway	NA	5
1.14.14.19	Steroid 17-alpha-monooxygenase	not mapped to any KEGG pathway	NA	1
1.14.16.1	4-monooxygenase	Phenylalanine, tyrosine and tryptophan biosynthesis, Phenylalanine metabolism	map00400, map00360	2
1.14.16.4	5-monooxygenase	Tryptophan metabolism	map00380	1
1.14.19.1	9-desaturase	Biosynthesis of unsaturated fatty acids	map01040	1
1.14.99.36	Beta-carotene 15,15'-monooxygenase	not mapped to any KEGG pathway	NA	1
1.15.1.1	Superoxide dismutase	not mapped to any KEGG pathway	NA	13
1.16.1.5	reductase (NADPH)	Porphyrin and chlorophyll metabolism	map00860	2
1.16.1.8	[Methionine synthase] reductase	not mapped to any KEGG pathway	NA	3
1.16.3.1	ceruloplasmin	Porphyrin and chlorophyll metabolism	map00860	3
1.17.1.4	dehydrogenase	Purine metabolism	map00230	4
1.17.1.8	reductase	Biosynthesis of antibiotics, Lysine biosynthesis, Monobactam biosynthesis	map01130, map00300, map00261	1
1.17.3.2	oxidase	Purine metabolism, Drug metabolism - other enzymes, Caffeine metabolism	map00230, map00983, map00232	2
1.17.4.1	reductase	Purine metabolism, Pyrimidine metabolism, Glutathione metabolism	map00230, map00240, map00480	14
1.17.7.1	synthase (ferredoxin)	Biosynthesis of antibiotics, Terpenoid backbone biosynthesis	map01130, map00900	1
1.17.7.4	4-hydroxy-3-methylbut-2-enyl diphosphate reductase	not mapped to any KEGG pathway	NA	1
1.18.1.2	reductase	Photosynthesis	map00195	7
1.18.1.6	Adrenodoxin-NADP() reductase	not mapped to any KEGG pathway	NA	1
1.2.1.11	dehydrogenase	Biosynthesis of antibiotics, Cysteine and methionine metabolism, Lysine biosynthesis, Glycine, serine and threonine metabolism, Monobactam biosynthesis	map01130, map00270, map00300, map00260, map00261	1
1.2.1.12	dehydrogenase (phosphorylating)	Biosynthesis of antibiotics, Glycolysis / Gluconeogenesis, Carbon fixation in photosynthetic organisms	map01130, map00010, map00710	8
1.2.1.16	dehydrogenase [NAD(P)]	Butanoate metabolism, Alanine, aspartate and glutamate metabolism, Nicotinate and nicotinamide metabolism, Tyrosine metabolism	map00650, map00250, map00760, map00350	2
1.2.1.19	dehydrogenase	beta-Alanine metabolism, Arginine and proline metabolism	map00410, map00330	1
1.2.1.24	dehydrogenase (NAD)	Butanoate metabolism, Alanine, aspartate and glutamate metabolism, Nicotinate and nicotinamide metabolism	map00650, map00250, map00760	2
1.2.1.27	dehydrogenase (CoA-acylating)	Propanoate metabolism, Valine, leucine and isoleucine degradation	map00640, map00280	3
1.2.1.3	dehydrogenase (NAD)	Biosynthesis of antibiotics, Insect hormone biosynthesis, Pyruvate metabolism, beta-Alanine metabolism, Pentose and glucuronate interconversions, Valine, leucine and isoleucine degradation, Fatty acid degradation, Limonene and pinene degradation, Glycolysis / Gluconeogenesis, Histidine metabolism, Lysine degradation, Arginine and proline metabolism, Chloroalkane and chloroalkene degradation, Asco…	map01130, map00981, map00620, map00410, map00040, map00280, map00071, map00903, map00010, map00340, map00310, map00330, map00625, map00053, map00561, map00380	5
1.2.1.38	reductase	Arginine biosynthesis, Biosynthesis of antibiotics	map00220, map01130	2
1.2.1.41	dehydrogenase	Carbapenem biosynthesis, Biosynthesis of antibiotics, Arginine and proline metabolism	map00332, map01130, map00330	3
1.2.1.47	dehydrogenase	Lysine degradation	map00310	1
1.2.1.5	dehydrogenase [NAD(P)]	Metabolism of xenobiotics by cytochrome P450, beta-Alanine metabolism, Glycolysis / Gluconeogenesis, Histidine metabolism, Tyrosine metabolism, Drug metabolism - cytochrome P450, Phenylalanine metabolism	map00980, map00410, map00010, map00340, map00350, map00982, map00360	7
1.2.1.51	Pyruvate dehydrogenase (NADP())	not mapped to any KEGG pathway	NA	2
1.2.1.59	dehydrogenase (NAD(P)) (phosphorylating)	Biosynthesis of antibiotics, Glycolysis / Gluconeogenesis, Carbon fixation in photosynthetic organisms	map01130, map00010, map00710	8
1.2.1.70	reductase	Porphyrin and chlorophyll metabolism	map00860	3
1.2.1.88	L-glutamate gamma-semialdehyde dehydrogenase	not mapped to any KEGG pathway	NA	3
1.2.4.1	dehydrogenase (acetyl-transferring)	Citrate cycle (TCA cycle), Biosynthesis of antibiotics, Pyruvate metabolism, Glycolysis / Gluconeogenesis	map00020, map01130, map00620, map00010	3
1.2.4.2	dehydrogenase (succinyl-transferring)	Citrate cycle (TCA cycle), Biosynthesis of antibiotics, Lysine degradation, Tryptophan metabolism	map00020, map01130, map00310, map00380	10
1.2.7.1	synthase	Nitrotoluene degradation, Citrate cycle (TCA cycle), Biosynthesis of antibiotics, Propanoate metabolism, Pyruvate metabolism, Butanoate metabolism, Glycolysis / Gluconeogenesis, Carbon fixation pathways in prokaryotes, Methane metabolism	map00633, map00020, map01130, map00640, map00620, map00650, map00010, map00720, map00680	2
1.21.99.4	Thyroxine 5'-deiodinase	not mapped to any KEGG pathway	NA	5
1.23.5.1	Violaxanthin de-epoxidase	not mapped to any KEGG pathway	NA	3
1.3.1.10	reductase (NADPH, Si-specific)	Fatty acid biosynthesis, Biotin metabolism	map00061, map00780	1
1.3.1.12	dehydrogenase	Phenylalanine, tyrosine and tryptophan biosynthesis, Biosynthesis of antibiotics, Novobiocin biosynthesis	map00400, map01130, map00401	1
1.3.1.13	dehydrogenase (NADP)	Phenylalanine, tyrosine and tryptophan biosynthesis, Biosynthesis of antibiotics	map00400, map01130	1
1.3.1.24	reductase	Porphyrin and chlorophyll metabolism	map00860	1
1.3.1.28	dehydrogenase	Biosynthesis of antibiotics, Biosynthesis of siderophore group nonribosomal peptides	map01130, map01053	1
1.3.1.33	reductase	Porphyrin and chlorophyll metabolism	map00860	2
1.3.1.38	reductase (NADPH)	Biosynthesis of unsaturated fatty acids, Fatty acid elongation	map01040, map00062	1
1.3.1.71	reductase	Biosynthesis of antibiotics, Steroid biosynthesis	map01130, map00100	3
1.3.1.72	reductase	Steroid biosynthesis	map00100	2
1.3.1.74	2-alkenal reductase (NAD(P)())	not mapped to any KEGG pathway	NA	2
1.3.1.76	dehydrogenase	Porphyrin and chlorophyll metabolism	map00860	1
1.3.1.9	reductase (NADH)	Fatty acid biosynthesis	map00061	2
1.3.2.3	dehydrogenase	Ascorbate and aldarate metabolism	map00053	1
1.3.3.3	oxidase	Porphyrin and chlorophyll metabolism	map00860	4
1.3.3.4	oxidase	Porphyrin and chlorophyll metabolism	map00860	3
1.3.3.6	oxidase	alpha-Linolenic acid metabolism, Biosynthesis of unsaturated fatty acids, Fatty acid degradation	map00592, map01040, map00071	9
1.3.5.1	dehydrogenase	Citrate cycle (TCA cycle), Biosynthesis of antibiotics, Butanoate metabolism, Carbon fixation pathways in prokaryotes, Oxidative phosphorylation	map00020, map01130, map00650, map00720, map00190	2
1.3.5.2	dehydrogenase (quinone)	Pyrimidine metabolism	map00240	5
1.3.8.4	Isovaleryl-CoA dehydrogenase	not mapped to any KEGG pathway	NA	1
1.3.8.7	Medium-chain acyl-CoA dehydrogenase	not mapped to any KEGG pathway	NA	34
1.3.99.1	Deleted entry (the activty is included in EC 1.3.5.1, succinate dehydrogenase (quinone))	not mapped to any KEGG pathway	NA	19
1.3.99.23	13,14-reductase	Retinol metabolism	map00830	1
1.3.99.5	4-dehydrogenase (acceptor)	Steroid degradation	map00984	2
1.4.1.13	synthase (NADPH)	Biosynthesis of antibiotics, Nitrogen metabolism, Alanine, aspartate and glutamate metabolism	map01130, map00910, map00250	2
1.4.1.14	synthase (NADH)	Biosynthesis of antibiotics, Nitrogen metabolism, Alanine, aspartate and glutamate metabolism	map01130, map00910, map00250	2
1.4.1.21	dehydrogenase	Nicotinate and nicotinamide metabolism	map00760	1
1.4.1.3	dehydrogenase [NAD(P)]	Arginine biosynthesis, D-Glutamine and D-glutamate metabolism, Nitrogen metabolism, Alanine, aspartate and glutamate metabolism	map00220, map00471, map00910, map00250	1
1.4.3.21	oxidase	Isoquinoline alkaloid biosynthesis, beta-Alanine metabolism, Glycine, serine and threonine metabolism, Tropane, piperidine and pyridine alkaloid biosynthesis, Tyrosine metabolism, Phenylalanine metabolism	map00950, map00410, map00260, map00960, map00350, map00360	9
1.4.3.3	oxidase	Biosynthesis of antibiotics, Glycine, serine and threonine metabolism, Penicillin and cephalosporin biosynthesis, Arginine and proline metabolism, D-Arginine and D-ornithine metabolism	map01130, map00260, map00311, map00330, map00472	3
1.4.3.5	5'-phosphate synthase	Vitamin B6 metabolism	map00750	4
1.4.4.2	dehydrogenase (aminomethyl-transferring)	Glycine, serine and threonine metabolism	map00260	2
1.4.7.1	synthase (ferredoxin)	Nitrogen metabolism, Glyoxylate and dicarboxylate metabolism	map00910, map00630	1
1.5.1.2	reductase	Biosynthesis of antibiotics, Arginine and proline metabolism	map01130, map00330	2
1.5.1.20	reductase [NAD(P)H]	Carbon fixation pathways in prokaryotes, One carbon pool by folate	map00720, map00670	3
1.5.1.3	reductase	Folate biosynthesis, One carbon pool by folate	map00790, map00670	5
1.5.1.5	dehydrogenase (NADP)	Carbon fixation pathways in prokaryotes, One carbon pool by folate	map00720, map00670	6
1.5.1.6	dehydrogenase	One carbon pool by folate	map00670	1
1.5.1.7	dehydrogenase (NAD, L-lysine-forming)	Biosynthesis of antibiotics, Lysine degradation, Lysine biosynthesis	map01130, map00310, map00300	1
1.5.3.13	N(1)-acetylpolyamine oxidase	not mapped to any KEGG pathway	NA	3
1.5.5.2	Proline dehydrogenase	not mapped to any KEGG pathway	NA	7
1.5.8.4	dehydrogenase	Glycine, serine and threonine metabolism	map00260	2
1.6.1.1	transhydrogenase (Si-specific)	Nicotinate and nicotinamide metabolism	map00760	1
1.6.1.2	transhydrogenase (Re/Si-specific)	Nicotinate and nicotinamide metabolism	map00760	7
1.6.2.2	reductase	Amino sugar and nucleotide sugar metabolism	map00520	2
1.6.2.4	NADPH--hemoprotein reductase	not mapped to any KEGG pathway	NA	4
1.6.3.1	NAD(P)H oxidase (H(2)O(2)-forming)	not mapped to any KEGG pathway	NA	2
1.6.5.10	NADPH dehydrogenase (quinone)	not mapped to any KEGG pathway	NA	1
1.6.5.11	NADH dehydrogenase (quinone)	not mapped to any KEGG pathway	NA	19
1.6.5.2	dehydrogenase (quinone)	Ubiquinone and other terpenoid-quinone biosynthesis	map00130	2
1.6.5.3	reductase (H+translocating)	Oxidative phosphorylation	map00190	19
1.6.99.3	dehydrogenase	Oxidative phosphorylation	map00190	21
1.7.1.4	reductase [NAD(P)H]	Nitrogen metabolism	map00910	7
1.7.1.7	reductase	Purine metabolism	map00230	2
1.7.3.3	urate hydroxylase	Purine metabolism, Caffeine metabolism	map00230, map00232	1
1.7.99.4	reductase	Nitrogen metabolism	map00910	1
1.8.1.2	sulfite reductase (NADPH)	Sulfur metabolism	map00920	1
1.8.1.4	dehydrogenase	Citrate cycle (TCA cycle), Biosynthesis of antibiotics, Propanoate metabolism, Pyruvate metabolism, Glycolysis / Gluconeogenesis, Glycine, serine and threonine metabolism, Valine, leucine and isoleucine degradation	map00020, map01130, map00640, map00620, map00010, map00260, map00280	2
1.8.1.7	reductase	Glutathione metabolism	map00480	1
1.8.1.8	Protein-disulfide reductase	not mapped to any KEGG pathway	NA	1
1.8.1.9	reductase	Selenocompound metabolism, Pyrimidine metabolism	map00450, map00240	4
1.8.3.2	Thiol oxidase	not mapped to any KEGG pathway	NA	12
1.8.3.5	oxidase	Biosynthesis of antibiotics, Terpenoid backbone biosynthesis	map01130, map00900	6
1.8.4.11	Peptide-methionine (S)-S-oxide reductase	not mapped to any KEGG pathway	NA	16
1.8.4.12	Peptide-methionine (R)-S-oxide reductase	not mapped to any KEGG pathway	NA	23
1.8.98.2	Sulfiredoxin	not mapped to any KEGG pathway	NA	1
1.9.3.1	oxidase	Oxidative phosphorylation	map00190	37
1.9.98.1	Iron--cytochrome-c reductase	not mapped to any KEGG pathway	NA	1
2.1.1.100	O-methyltransferase	Biosynthesis of antibiotics, Terpenoid backbone biosynthesis	map01130, map00900	5
2.1.1.11	protoporphyrin IX methyltransferase	Porphyrin and chlorophyll metabolism	map00860	1
2.1.1.127	[Ribulose-bisphosphate carboxylase]-lysine N-methyltransferase	not mapped to any KEGG pathway	NA	1
2.1.1.13	synthase	Selenocompound metabolism, Cysteine and methionine metabolism, One carbon pool by folate	map00450, map00270, map00670	4
2.1.1.137	Arsenite methyltransferase	not mapped to any KEGG pathway	NA	1
2.1.1.14	S-methyltransferase	Selenocompound metabolism, Cysteine and methionine metabolism	map00450, map00270	1
2.1.1.156	N-methyltransferase	Glycine, serine and threonine metabolism	map00260	1
2.1.1.162	Glycine/sarcosine/dimethylglycine N-methyltransferase	not mapped to any KEGG pathway	NA	1
2.1.1.181	23S rRNA (adenine(1618)-N(6))-methyltransferase	not mapped to any KEGG pathway	NA	2
2.1.1.2	N-methyltransferase	Glycine, serine and threonine metabolism, Arginine and proline metabolism	map00260, map00330	2
2.1.1.20	N-methyltransferase	Glycine, serine and threonine metabolism	map00260	1
2.1.1.228	tRNA (guanine(37)-N(1))-methyltransferase	not mapped to any KEGG pathway	NA	1
2.1.1.319	Type I protein arginine methyltransferase	not mapped to any KEGG pathway	NA	1
2.1.1.33	tRNA (guanine(46)-N(7))-methyltransferase	not mapped to any KEGG pathway	NA	2
2.1.1.37	(cytosine-5-)-methyltransferase	Cysteine and methionine metabolism	map00270	6
2.1.1.4	O-methyltransferase	Tryptophan metabolism	map00380	1
2.1.1.43	N-methyltransferase	Lysine degradation	map00310	31
2.1.1.45	synthase	Pyrimidine metabolism, One carbon pool by folate	map00240, map00670	4
2.1.1.5	S-methyltransferase	Cysteine and methionine metabolism, Glycine, serine and threonine metabolism	map00270, map00260	7
2.1.1.56	mRNA (guanine-N(7)-)-methyltransferase	not mapped to any KEGG pathway	NA	2
2.1.1.57	Methyltransferase cap1	not mapped to any KEGG pathway	NA	1
2.1.1.62	mRNA (2'-O-methyladenosine-N(6)-)-methyltransferase	not mapped to any KEGG pathway	NA	1
2.1.1.67	S-methyltransferase	Drug metabolism - other enzymes	map00983	1
2.1.1.77	Protein-L-isoaspartate(D-aspartate) O-methyltransferase	not mapped to any KEGG pathway	NA	4
2.1.1.8	N-methyltransferase	Histidine metabolism	map00340	10
2.1.1.98	Diphthine synthase	not mapped to any KEGG pathway	NA	2
2.1.2.1	hydroxymethyltransferase	Biosynthesis of antibiotics, Cyanoamino acid metabolism, Glycine, serine and threonine metabolism, Glyoxylate and dicarboxylate metabolism, Methane metabolism, One carbon pool by folate	map01130, map00460, map00260, map00630, map00680, map00670	2
2.1.2.10	S-aminomethyldihydrolipoylprotein:(6S)-tetrahydrofolate aminomethyltransferase (ammonia-forming)	Glycine, serine and threonine metabolism, One carbon pool by folate	map00260, map00670	5
2.1.2.11	hydroxymethyltransferase	Pantothenate and CoA biosynthesis	map00770	2
2.1.2.2	formyltransferase	Biosynthesis of antibiotics, Purine metabolism, One carbon pool by folate	map01130, map00230, map00670	3
2.1.2.3	formyltransferase	Biosynthesis of antibiotics, Purine metabolism, One carbon pool by folate	map01130, map00230, map00670	2
2.1.2.5	formimidoyltransferase	Histidine metabolism, One carbon pool by folate	map00340, map00670	1
2.1.2.9	formyltransferase	Aminoacyl-tRNA biosynthesis, One carbon pool by folate	map00970, map00670	3
2.1.3.2	carbamoyltransferase	Alanine, aspartate and glutamate metabolism, Pyrimidine metabolism	map00250, map00240	8
2.1.3.3	carbamoyltransferase	Arginine biosynthesis, Biosynthesis of antibiotics	map00220, map01130	2
2.2.1.1	glycolaldehydetransferase	Biosynthesis of antibiotics, Pentose phosphate pathway, Carbon fixation in photosynthetic organisms, Biosynthesis of ansamycins	map01130, map00030, map00710, map01051	4
2.2.1.2	dihydroxyacetonetransferase	Biosynthesis of antibiotics, Pentose phosphate pathway	map01130, map00030	1
2.2.1.6	synthase	Biosynthesis of antibiotics, C5-Branched dibasic acid metabolism, Valine, leucine and isoleucine biosynthesis, Butanoate metabolism, Pantothenate and CoA biosynthesis	map01130, map00660, map00290, map00650, map00770	1
2.2.1.7	synthase	Biosynthesis of antibiotics, Terpenoid backbone biosynthesis, Thiamine metabolism	map01130, map00900, map00730	1
2.3.1.1	N-acetyltransferase	Arginine biosynthesis, Biosynthesis of antibiotics	map00220, map01130	1
2.3.1.108	Alpha-tubulin N-acetyltransferase	not mapped to any KEGG pathway	NA	3
2.3.1.12	acetyltransferase	Citrate cycle (TCA cycle), Biosynthesis of antibiotics, Pyruvate metabolism, Glycolysis / Gluconeogenesis	map00020, map01130, map00620, map00010	1
2.3.1.13	N-acyltransferase	Phenylalanine metabolism	map00360	1
2.3.1.135	O-acyltransferase	Retinol metabolism	map00830	1
2.3.1.16	C-acyltransferase	Ethylbenzene degradation, Biosynthesis of antibiotics, alpha-Linolenic acid metabolism, Biosynthesis of unsaturated fatty acids, Geraniol degradation, Fatty acid elongation, Valine, leucine and isoleucine degradation, Fatty acid degradation, Benzoate degradation	map00642, map01130, map00592, map01040, map00281, map00062, map00280, map00071, map00362	4
2.3.1.20	O-acyltransferase	Glycerolipid metabolism, Cutin, suberine and wax biosynthesis	map00561, map00073	11
2.3.1.22	O-acyltransferase	Glycerolipid metabolism	map00561	1
2.3.1.225	Protein S-acyltransferase	not mapped to any KEGG pathway	NA	14
2.3.1.23	O-acyltransferase	Glycerophospholipid metabolism	map00564	1
2.3.1.234	N(6)-L-threonylcarbamoyladenine synthase	not mapped to any KEGG pathway	NA	1
2.3.1.24	N-acyltransferase	Sphingolipid metabolism	map00600	1
2.3.1.29	C-acetyltransferase	Glycine, serine and threonine metabolism	map00260	3
2.3.1.30	O-acetyltransferase	Sulfur metabolism, Biosynthesis of antibiotics, Cysteine and methionine metabolism	map00920, map01130, map00270	1
2.3.1.31	O-acetyltransferase	Biosynthesis of antibiotics, Cysteine and methionine metabolism	map01130, map00270	3
2.3.1.35	N-acetyltransferase	Arginine biosynthesis, Biosynthesis of antibiotics	map00220, map01130	1
2.3.1.37	synthase	Glycine, serine and threonine metabolism, Porphyrin and chlorophyll metabolism	map00260, map00860	3
2.3.1.38	[Acyl-carrier-protein] S-acetyltransferase	not mapped to any KEGG pathway	NA	1
2.3.1.39	S-malonyltransferase	Fatty acid biosynthesis	map00061	2
2.3.1.41	synthase I	Fatty acid biosynthesis, Biotin metabolism	map00061, map00780	2
2.3.1.48	Histone acetyltransferase	not mapped to any KEGG pathway	NA	24
2.3.1.51	O-acyltransferase	Glycerophospholipid metabolism, Glycerolipid metabolism	map00564, map00561	2
2.3.1.61	succinyltransferase	Citrate cycle (TCA cycle), Biosynthesis of antibiotics, Lysine degradation	map00020, map01130, map00310	1
2.3.1.75	O-fatty-acyltransferase	Cutin, suberine and wax biosynthesis	map00073	5
2.3.1.78	N-acetyltransferase	Glycosaminoglycan degradation	map00531	1
2.3.1.85	synthase	Fatty acid biosynthesis	map00061	11
2.3.1.88	Peptide alpha-N-acetyltransferase	not mapped to any KEGG pathway	NA	3
2.3.1.9	C-acetyltransferase	Biosynthesis of antibiotics, Propanoate metabolism, Pyruvate metabolism, Terpenoid backbone biosynthesis, Valine, leucine and isoleucine degradation, Fatty acid degradation, Butanoate metabolism, Carbon fixation pathways in prokaryotes, Lysine degradation, Glyoxylate and dicarboxylate metabolism, Synthesis and degradation of ketone bodies, Tryptophan metabolism, Benzoate degradation	map01130, map00640, map00620, map00900, map00280, map00071, map00650, map00720, map00310, map00630, map00072, map00380, map00362	2
2.3.1.97	Glycylpeptide N-tetradecanoyltransferase	not mapped to any KEGG pathway	NA	4
2.3.2.13	Protein-glutamine gamma-glutamyltransferase	not mapped to any KEGG pathway	NA	5
2.3.2.15	Glutathione gamma-glutamylcysteinyltransferase	not mapped to any KEGG pathway	NA	6
2.3.2.2	glutamyl transpeptidase	Taurine and hypotaurine metabolism, Cyanoamino acid metabolism, Glutathione metabolism	map00430, map00460, map00480	15
2.3.2.4	gamma-glutamyl-amino acid cyclotransferase	Glutathione metabolism	map00480	4
2.3.2.6	Leucyltransferase	not mapped to any KEGG pathway	NA	2
2.3.2.8	Arginyltransferase	not mapped to any KEGG pathway	NA	2
2.3.3.1	(Si)-synthase	Citrate cycle (TCA cycle), Biosynthesis of antibiotics, Glyoxylate and dicarboxylate metabolism	map00020, map01130, map00630	2
2.3.3.10	synthase	Biosynthesis of antibiotics, Terpenoid backbone biosynthesis, Butanoate metabolism, Valine, leucine and isoleucine degradation, Synthesis and degradation of ketone bodies	map01130, map00900, map00650, map00280, map00072	3
2.3.3.13	synthase	Pyruvate metabolism, Valine, leucine and isoleucine biosynthesis	map00620, map00290	2
2.3.3.15	acetyltransferase	Taurine and hypotaurine metabolism	map00430	1
2.3.3.8	citrate synthase	Citrate cycle (TCA cycle), Biosynthesis of antibiotics, Carbon fixation pathways in prokaryotes	map00020, map01130, map00720	3
2.3.3.9	synthase	Pyruvate metabolism, Glyoxylate and dicarboxylate metabolism	map00620, map00630	5
2.4.1.1	phosphorylase	Starch and sucrose metabolism	map00500	10
2.4.1.101	2-beta-N-acetylglucosaminyltransferase	Various types of N-glycan biosynthesis, N-Glycan biosynthesis	map00513, map00510	1
2.4.1.109	mannosyltransferase	Other types of O-glycan biosynthesis	map00514	6
2.4.1.11	synthase	Starch and sucrose metabolism	map00500	10
2.4.1.117	beta-glucosyltransferase	N-Glycan biosynthesis	map00510	1
2.4.1.122	3-beta-galactosyltransferase	Mucin type O-glycan biosynthesis	map00512	1
2.4.1.135	3-beta-glucuronosyltransferase	Glycosaminoglycan biosynthesis - chondroitin sulfate / dermatan sulfate, Other types of O-glycan biosynthesis, Glycosaminoglycan biosynthesis - heparan sulfate / heparin	map00532, map00514, map00534	2
2.4.1.143	2-beta-N-acetylglucosaminyltransferase	Various types of N-glycan biosynthesis, N-Glycan biosynthesis	map00513, map00510	2
2.4.1.144	4-beta-N-acetylglucosaminyltransferase	N-Glycan biosynthesis	map00510	5
2.4.1.145	4-beta-N-acetylglucosaminyltransferase	Various types of N-glycan biosynthesis, N-Glycan biosynthesis	map00513, map00510	3
2.4.1.155	6-beta-N-acetylglucosaminyltransferase	N-Glycan biosynthesis	map00510	6
2.4.1.17	1-naphthol glucuronyltransferase	Steroid hormone biosynthesis, Retinol metabolism, Metabolism of xenobiotics by cytochrome P450, Pentose and glucuronate interconversions, Drug metabolism - other enzymes, Ascorbate and aldarate metabolism, Drug metabolism - cytochrome P450, Porphyrin and chlorophyll metabolism	map00140, map00830, map00980, map00040, map00983, map00053, map00982, map00860	12
2.4.1.18	branching enzyme	Starch and sucrose metabolism	map00500	2
2.4.1.198	N-acetylglucosaminyltransferase	Glycosylphosphatidylinositol (GPI)-anchor biosynthesis	map00563	8
2.4.1.21	synthase (glycosyl-transferring)	Starch and sucrose metabolism	map00500	1
2.4.1.221	GDP-L-fucose:polypeptide fucosyltransferase	Other types of O-glycan biosynthesis	map00514	2
2.4.1.224	4-alpha-N-acetylglucosaminyltransferase	Glycosaminoglycan biosynthesis - heparan sulfate / heparin	map00534	1
2.4.1.225	4-beta-glucuronosyltransferase	Glycosaminoglycan biosynthesis - heparan sulfate / heparin	map00534	1
2.4.1.25	disproportionating enzyme	Starch and sucrose metabolism	map00500	3
2.4.1.258	Dolichyl-P-Man:Man(5)GlcNAc(2)-PP-dolichol alpha-1,3-mannosyltransferase	not mapped to any KEGG pathway	NA	2
2.4.1.260	alpha-1,6-mannosyltransferase	Various types of N-glycan biosynthesis, N-Glycan biosynthesis	map00513, map00510	1
2.4.1.34	synthase	Starch and sucrose metabolism	map00500	6
2.4.1.38	beta-1,4-galactosyltransferase	Glycosaminoglycan biosynthesis - keratan sulfate, Various types of N-glycan biosynthesis, N-Glycan biosynthesis	map00533, map00513, map00510	1
2.4.1.41	N-acetylgalactosaminyltransferase	Mucin type O-glycan biosynthesis	map00512	5
2.4.1.69	2-alpha-L-fucosyltransferase	Glycosphingolipid biosynthesis - globo and isoglobo series, Glycosphingolipid biosynthesis - lacto and neolacto series	map00603, map00601	1
2.4.1.80	glucosyltransferase	Sphingolipid metabolism	map00600	3
2.4.1.83	beta-D-mannosyltransferase	N-Glycan biosynthesis	map00510	3
2.4.1.94	Protein N-acetylglucosaminyltransferase	not mapped to any KEGG pathway	NA	1
2.4.2.1	phosphorylase	Purine metabolism, Nicotinate and nicotinamide metabolism, Pyrimidine metabolism	map00230, map00760, map00240	2
2.4.2.10	phosphoribosyltransferase	Pyrimidine metabolism, Drug metabolism - other enzymes	map00240, map00983	2
2.4.2.14	phosphoribosyldiphosphate 5-amidotransferase	Biosynthesis of antibiotics, Purine metabolism, Alanine, aspartate and glutamate metabolism	map01130, map00230, map00250	1
2.4.2.17	phosphoribosyltransferase	Histidine metabolism	map00340	3
2.4.2.18	phosphoribosyltransferase	Phenylalanine, tyrosine and tryptophan biosynthesis, Biosynthesis of antibiotics	map00400, map01130	1
2.4.2.19	diphosphorylase (carboxylating)	Nicotinate and nicotinamide metabolism	map00760	14
2.4.2.28	phosphorylase	Cysteine and methionine metabolism	map00270	1
2.4.2.29	tRNA-guanine(34) transglycosylase	not mapped to any KEGG pathway	NA	5
2.4.2.3	phosphorylase	Pyrimidine metabolism, Drug metabolism - other enzymes	map00240, map00983	1
2.4.2.30	NAD() ADP-ribosyltransferase	not mapped to any KEGG pathway	NA	106
2.4.2.31	NAD()--protein-arginine ADP-ribosyltransferase	not mapped to any KEGG pathway	NA	5
2.4.2.4	phosphorylase	Pyrimidine metabolism, Drug metabolism - other enzymes	map00240, map00983	1
2.4.2.6	deoxyribosyltransferase	Pyrimidine metabolism	map00240	1
2.4.2.7	phosphoribosyltransferase	Purine metabolism	map00230	1
2.4.2.8	phosphoribosyltransferase	Purine metabolism, Drug metabolism - other enzymes	map00230, map00983	2
2.4.2.9	phosphoribosyltransferase	Pyrimidine metabolism	map00240	2
2.4.99.18	Dolichyl-diphosphooligosaccharide--protein glycotransferase	not mapped to any KEGG pathway	NA	10
2.5.1.1	geranyl-diphosphate synthase	Biosynthesis of antibiotics, Terpenoid backbone biosynthesis	map01130, map00900	1
2.5.1.10	diphosphate synthase	Biosynthesis of antibiotics, Terpenoid backbone biosynthesis	map01130, map00900	1
2.5.1.18	transferase	Metabolism of xenobiotics by cytochrome P450, Glutathione metabolism, Drug metabolism - cytochrome P450	map00980, map00480, map00982	5
2.5.1.22	synthase	Cysteine and methionine metabolism, beta-Alanine metabolism, Glutathione metabolism, Arginine and proline metabolism	map00270, map00410, map00480, map00330	2
2.5.1.26	synthase	Ether lipid metabolism	map00565	2
2.5.1.29	diphosphate synthase	Biosynthesis of antibiotics, Terpenoid backbone biosynthesis	map01130, map00900	4
2.5.1.3	phosphate synthase	Thiamine metabolism	map00730	1
2.5.1.39	polyprenyltransferase	Ubiquinone and other terpenoid-quinone biosynthesis	map00130	1
2.5.1.47	synthase	Sulfur metabolism, Biosynthesis of antibiotics, Cysteine and methionine metabolism	map00920, map01130, map00270	7
2.5.1.54	synthase	Phenylalanine, tyrosine and tryptophan biosynthesis, Biosynthesis of antibiotics	map00400, map01130	3
2.5.1.6	adenosyltransferase	Cysteine and methionine metabolism	map00270	8
2.5.1.60	Protein geranylgeranyltransferase type II	not mapped to any KEGG pathway	NA	4
2.5.1.61	synthase	Porphyrin and chlorophyll metabolism	map00860	5
2.5.1.7	1-carboxyvinyltransferase	Peptidoglycan biosynthesis, Amino sugar and nucleotide sugar metabolism	map00550, map00520	1
2.5.1.75	dimethylallyltransferase	Zeatin biosynthesis	map00908	1
2.5.1.77	synthase	Methane metabolism	map00680	1
2.6.1.13	aminotransferase	Biosynthesis of antibiotics, Arginine and proline metabolism	map01130, map00330	1
2.6.1.16	transaminase (isomerizing)	Biosynthesis of antibiotics, Amino sugar and nucleotide sugar metabolism, Alanine, aspartate and glutamate metabolism	map01130, map00520, map00250	3
2.6.1.37	transaminase	Phosphonate and phosphinate metabolism	map00440	2
2.6.1.42	transaminase	Biosynthesis of antibiotics, Cysteine and methionine metabolism, Valine, leucine and isoleucine biosynthesis, Pantothenate and CoA biosynthesis, Glucosinolate biosynthesis, Valine, leucine and isoleucine degradation	map01130, map00270, map00290, map00770, map00966, map00280	6
2.6.1.44	transaminase	Cysteine and methionine metabolism, Alanine, aspartate and glutamate metabolism, Glycine, serine and threonine metabolism	map00270, map00250, map00260	2
2.6.1.51	transaminase	Glycine, serine and threonine metabolism	map00260	1
2.6.1.52	transaminase	Biosynthesis of antibiotics, Vitamin B6 metabolism, Glycine, serine and threonine metabolism, Methane metabolism	map01130, map00750, map00260, map00680	4
2.6.1.9	transaminase	Phenylalanine, tyrosine and tryptophan biosynthesis, Biosynthesis of antibiotics, Novobiocin biosynthesis, Histidine metabolism, Tropane, piperidine and pyridine alkaloid biosynthesis, Tyrosine metabolism, Phenylalanine metabolism	map00400, map01130, map00401, map00340, map00960, map00350, map00360	3
2.7.1.1	hexokinase type IV glucokinase	Starch and sucrose metabolism, Biosynthesis of antibiotics, Fructose and mannose metabolism, Amino sugar and nucleotide sugar metabolism, Glycolysis / Gluconeogenesis, Galactose metabolism, Neomycin, kanamycin and gentamicin biosynthesis, Streptomycin biosynthesis	map00500, map01130, map00051, map00520, map00010, map00052, map00524, map00521	5
2.7.1.105	phosphofructokinase 2	Fructose and mannose metabolism	map00051	5
2.7.1.107	kinase (ATP)	Glycerophospholipid metabolism, Phosphatidylinositol signaling system, Glycerolipid metabolism	map00564, map04070, map00561	11
2.7.1.11	phosphohexokinase	Biosynthesis of antibiotics, Fructose and mannose metabolism, Pentose phosphate pathway, Glycolysis / Gluconeogenesis, Galactose metabolism, Methane metabolism	map01130, map00051, map00030, map00010, map00052, map00680	9
2.7.1.127	3-kinase	Inositol phosphate metabolism, Phosphatidylinositol signaling system	map00562, map04070	9
2.7.1.134	1-kinase	Inositol phosphate metabolism	map00562	3
2.7.1.137	3-kinase	Inositol phosphate metabolism, Phosphatidylinositol signaling system	map00562, map04070	6
2.7.1.145	Deoxynucleoside kinase	not mapped to any KEGG pathway	NA	2
2.7.1.148	5'-diphospho)-2-C-methyl-D-erythritol kinase	Biosynthesis of antibiotics, Terpenoid backbone biosynthesis	map01130, map00900	1
2.7.1.15	deoxyribokinase	Pentose phosphate pathway	map00030	4
2.7.1.153	3-kinase	mTOR signaling pathway, Inositol phosphate metabolism, PI3K-Akt signaling pathway, Phosphatidylinositol signaling system	map04150, map00562, map04151, map04070	5
2.7.1.154	3-kinase	Inositol phosphate metabolism, Phosphatidylinositol signaling system	map00562, map04070	1
2.7.1.159	5/6-kinase	Inositol phosphate metabolism, Phosphatidylinositol signaling system	map00562, map04070	3
2.7.1.17	xylulokinase (phosphorylating)	Pentose and glucuronate interconversions	map00040	1
2.7.1.19	phosphopentokinase	Carbon fixation in photosynthetic organisms	map00710	2
2.7.1.2	glucokinase (phosphorylating)	Starch and sucrose metabolism, Biosynthesis of antibiotics, Amino sugar and nucleotide sugar metabolism, Glycolysis / Gluconeogenesis, Galactose metabolism, Neomycin, kanamycin and gentamicin biosynthesis, Streptomycin biosynthesis	map00500, map01130, map00520, map00010, map00052, map00524, map00521	3
2.7.1.20	kinase	Purine metabolism	map00230	6
2.7.1.21	kinase	Pyrimidine metabolism, Drug metabolism - other enzymes	map00240, map00983	2
2.7.1.22	kinase	Nicotinate and nicotinamide metabolism	map00760	1
2.7.1.23	kinase	Nicotinate and nicotinamide metabolism	map00760	2
2.7.1.24	kinase	Pantothenate and CoA biosynthesis	map00770	3
2.7.1.25	kinase	Sulfur metabolism, Purine metabolism	map00920, map00230	2
2.7.1.26	kinase	Riboflavin metabolism	map00740	4
2.7.1.29	kinase	Methane metabolism, Glycerolipid metabolism	map00680, map00561	4
2.7.1.3	ketohexokinase (phosphorylating)	Fructose and mannose metabolism	map00051	1
2.7.1.30	kinase	Glycerolipid metabolism	map00561	2
2.7.1.31	3-kinase	Biosynthesis of antibiotics, Glycine, serine and threonine metabolism, Glyoxylate and dicarboxylate metabolism, Glycerolipid metabolism	map01130, map00260, map00630, map00561	3
2.7.1.33	kinase	Pantothenate and CoA biosynthesis	map00770	5
2.7.1.35	kinase	Vitamin B6 metabolism	map00750	2
2.7.1.36	kinase	Biosynthesis of antibiotics, Terpenoid backbone biosynthesis	map01130, map00900	1
2.7.1.4	fructokinase (phosphorylating)	Starch and sucrose metabolism, Fructose and mannose metabolism, Amino sugar and nucleotide sugar metabolism	map00500, map00051, map00520	1
2.7.1.40	kinase	Biosynthesis of antibiotics, Purine metabolism, Pyruvate metabolism, Glycolysis / Gluconeogenesis	map01130, map00230, map00620, map00010	10
2.7.1.48	kinase	Pyrimidine metabolism, Drug metabolism - other enzymes	map00240, map00983	2
2.7.1.50	kinase	Thiamine metabolism	map00730	1
2.7.1.59	kinase	Amino sugar and nucleotide sugar metabolism	map00520	4
2.7.1.6	galactokinase (phosphorylating)	Amino sugar and nucleotide sugar metabolism, Galactose metabolism	map00520, map00052	5
2.7.1.67	4-kinase	Inositol phosphate metabolism, Phosphatidylinositol signaling system	map00562, map04070	1
2.7.1.7	mannokinase (phosphorylating)	Fructose and mannose metabolism, Amino sugar and nucleotide sugar metabolism	map00051, map00520	1
2.7.1.77	Nucleoside phosphotransferase	not mapped to any KEGG pathway	NA	1
2.7.1.78	Polynucleotide 5'-hydroxyl-kinase	not mapped to any KEGG pathway	NA	2
2.7.1.90	1-phosphotransferase	Biosynthesis of antibiotics, Fructose and mannose metabolism, Pentose phosphate pathway, Glycolysis / Gluconeogenesis	map01130, map00051, map00030, map00010	2
2.7.10.1	Receptor protein-tyrosine kinase	not mapped to any KEGG pathway	NA	15
2.7.10.2	protein-tyrosine kinase	T cell receptor signaling pathway	map04660	12
2.7.11.11	protein kinase	mTOR signaling pathway	map04150	3
2.7.11.12	cGMP-dependent protein kinase	not mapped to any KEGG pathway	NA	4
2.7.11.13	kinase C	Phosphatidylinositol signaling system	map04070	9
2.7.11.16	[G-protein-coupled receptor] kinase	not mapped to any KEGG pathway	NA	3
2.7.11.17	Calcium/calmodulin-dependent protein kinase	not mapped to any KEGG pathway	NA	20
2.7.11.18	[Myosin light-chain] kinase	not mapped to any KEGG pathway	NA	5
2.7.11.19	Phosphorylase kinase	not mapped to any KEGG pathway	NA	5
2.7.11.22	Cyclin-dependent kinase	not mapped to any KEGG pathway	NA	4
2.7.11.23	[RNA-polymerase]-subunit kinase	not mapped to any KEGG pathway	NA	6
2.7.11.24	protein kinase	mTOR signaling pathway	map04150	14
2.7.11.25	Mitogen-activated protein kinase kinase kinase	not mapped to any KEGG pathway	NA	8
2.7.11.27	[Acetyl-CoA carboxylase] kinase	not mapped to any KEGG pathway	NA	1
2.7.11.31	[Hydroxymethylglutaryl-CoA reductase (NADPH)] kinase	not mapped to any KEGG pathway	NA	1
2.7.12.1	Dual-specificity kinase	not mapped to any KEGG pathway	NA	16
2.7.13.3	Histidine kinase	not mapped to any KEGG pathway	NA	9
2.7.2.11	5-kinase	Carbapenem biosynthesis, Biosynthesis of antibiotics, Arginine and proline metabolism	map00332, map01130, map00330	4
2.7.2.3	kinase	Biosynthesis of antibiotics, Glycolysis / Gluconeogenesis, Carbon fixation in photosynthetic organisms	map01130, map00010, map00710	13
2.7.2.4	kinase	Biosynthesis of antibiotics, Cysteine and methionine metabolism, Lysine biosynthesis, Glycine, serine and threonine metabolism, Monobactam biosynthesis	map01130, map00270, map00300, map00260, map00261	2
2.7.2.8	kinase	Arginine biosynthesis, Biosynthesis of antibiotics	map00220, map01130	1
2.7.3.2	kinase	Arginine and proline metabolism	map00330	2
2.7.4.14	kinase	Pyrimidine metabolism	map00240	7
2.7.4.2	kinase	Biosynthesis of antibiotics, Terpenoid backbone biosynthesis	map01130, map00900	1
2.7.4.24	kinase	Phosphatidylinositol signaling system	map04070	2
2.7.4.3	kinase	Biosynthesis of antibiotics, Purine metabolism, Thiamine metabolism	map01130, map00230, map00730	12
2.7.4.4	Nucleoside-phosphate kinase	not mapped to any KEGG pathway	NA	1
2.7.4.6	kinase	Biosynthesis of antibiotics, Purine metabolism, Pyrimidine metabolism	map01130, map00230, map00240	18
2.7.4.8	kinase	Purine metabolism	map00230	8
2.7.4.9	kinase	Pyrimidine metabolism	map00240	4
2.7.6.1	diphosphokinase	Biosynthesis of antibiotics, Purine metabolism, Pentose phosphate pathway	map01130, map00230, map00030	7
2.7.6.2	diphosphokinase	Thiamine metabolism	map00730	2
2.7.7.12	uridylyltransferase	Amino sugar and nucleotide sugar metabolism, Galactose metabolism	map00520, map00052	6
2.7.7.13	guanylyltransferase	Fructose and mannose metabolism, Amino sugar and nucleotide sugar metabolism	map00051, map00520	1
2.7.7.15	cytidylyltransferase	Glycerophospholipid metabolism, Phosphonate and phosphinate metabolism	map00564, map00440	1
2.7.7.18	adenylyltransferase	Nicotinate and nicotinamide metabolism	map00760	1
2.7.7.19	Polynucleotide adenylyltransferase	not mapped to any KEGG pathway	NA	5
2.7.7.2	synthetase	Riboflavin metabolism	map00740	1
2.7.7.3	adenylyltransferase	Pantothenate and CoA biosynthesis	map00770	2
2.7.7.30	guanylyltransferase	Fructose and mannose metabolism, Amino sugar and nucleotide sugar metabolism	map00051, map00520	1
2.7.7.4	adenylyltransferase	Sulfur metabolism, Selenocompound metabolism, Biosynthesis of antibiotics, Purine metabolism, Monobactam biosynthesis	map00920, map00450, map01130, map00230, map00261	4
2.7.7.41	cytidylyltransferase	Glycerophospholipid metabolism, Phosphatidylinositol signaling system	map00564, map04070	3
2.7.7.48	RNA-directed RNA polymerase	not mapped to any KEGG pathway	NA	4
2.7.7.49	RNA-directed DNA polymerase	not mapped to any KEGG pathway	NA	27
2.7.7.50	mRNA guanylyltransferase	not mapped to any KEGG pathway	NA	4
2.7.7.52	RNA uridylyltransferase	not mapped to any KEGG pathway	NA	1
2.7.7.56	tRNA nucleotidyltransferase	not mapped to any KEGG pathway	NA	1
2.7.7.6	RNA polymerase	Purine metabolism, Pyrimidine metabolism	map00230, map00240	83
2.7.7.60	4-phosphate cytidylyltransferase	Biosynthesis of antibiotics, Terpenoid backbone biosynthesis	map01130, map00900	2
2.7.7.64	uridylyltransferase	Biosynthesis of antibiotics, Amino sugar and nucleotide sugar metabolism, Galactose metabolism, Pentose and glucuronate interconversions, Ascorbate and aldarate metabolism	map01130, map00520, map00052, map00040, map00053	4
2.7.7.7	DNA polymerase	Purine metabolism, Pyrimidine metabolism	map00230, map00240	35
2.7.7.8	nucleotidyltransferase	Purine metabolism, Pyrimidine metabolism	map00230, map00240	2
2.7.7.9	uridylyltransferase	Starch and sucrose metabolism, Biosynthesis of antibiotics, Amino sugar and nucleotide sugar metabolism, Galactose metabolism, Pentose and glucuronate interconversions	map00500, map01130, map00520, map00052, map00040	2
2.7.8.11	3-phosphatidyltransferase	Inositol phosphate metabolism, Glycerophospholipid metabolism, Phosphatidylinositol signaling system	map00562, map00564, map04070	1
2.7.8.13	MraY transferase	Peptidoglycan biosynthesis	map00550	2
2.7.8.15	N-acetylglucosaminephosphotransferase	N-Glycan biosynthesis	map00510	3
2.7.8.17	UDP-N-acetylglucosamine--lysosomal-enzyme	not mapped to any KEGG pathway	NA	1
2.7.8.23	Carboxyvinyl-carboxyphosphonate phosphorylmutase	not mapped to any KEGG pathway	NA	2
2.7.8.5	1-phosphatidyltransferase	Glycerophospholipid metabolism	map00564	2
2.7.8.7	synthase	Pantothenate and CoA biosynthesis	map00770	3
2.7.8.8	O-phosphatidyltransferase	Glycerophospholipid metabolism, Glycine, serine and threonine metabolism	map00564, map00260	1
2.7.9.1	phosphate dikinase	Pyruvate metabolism, Carbon fixation in photosynthetic organisms, Carbon fixation pathways in prokaryotes	map00620, map00710, map00720	3
2.7.9.2	water dikinase	Pyruvate metabolism, Carbon fixation pathways in prokaryotes, Methane metabolism	map00620, map00720, map00680	1
2.7.9.3	water dikinase	Selenocompound metabolism	map00450	1
2.8.1.1	sulfurtransferase	Sulfur metabolism	map00920	2
2.8.1.6	synthase	Biotin metabolism	map00780	1
2.8.1.7	desulfurase	Thiamine metabolism	map00730	5
2.8.1.8	synthase	Lipoic acid metabolism	map00785	2
2.8.2.11	sulfotransferase	Ether lipid metabolism, Sphingolipid metabolism	map00565, map00600	6
2.8.2.2	sulfotransferase	Steroid hormone biosynthesis	map00140	1
2.8.2.20	Protein-tyrosine sulfotransferase	not mapped to any KEGG pathway	NA	2
2.8.2.8	[Heparan sulfate]-glucosamine N-sulfotransferase	not mapped to any KEGG pathway	NA	3
2.8.3.1	CoA-transferase	Propanoate metabolism, Pyruvate metabolism, Styrene degradation	map00640, map00620, map00643	1
2.8.3.16	Formyl-CoA transferase	not mapped to any KEGG pathway	NA	1
2.8.3.8	CoA-transferase	Aminobenzoate degradation, Propanoate metabolism, Butanoate metabolism	map00627, map00640, map00650	1
2.8.4.5	tRNA (N(6)-L-threonylcarbamoyladenosine(37)-C(2))-methylthiotransferase	not mapped to any KEGG pathway	NA	1
3.1.1.1	ali-esterase	Drug metabolism - other enzymes	map00983	94
3.1.1.2	A-esterase	Bisphenol degradation	map00363	3
3.1.1.23	lipase	Glycerolipid metabolism	map00561	1
3.1.1.29	Aminoacyl-tRNA hydrolase	not mapped to any KEGG pathway	NA	15
3.1.1.3	lipase	Glycerolipid metabolism	map00561	2
3.1.1.31	phosphogluconolactonase	Biosynthesis of antibiotics, Pentose phosphate pathway	map01130, map00030	2
3.1.1.32	A1	alpha-Linolenic acid metabolism, Glycerophospholipid metabolism	map00592, map00564	1
3.1.1.4	A2	Linoleic acid metabolism, Ether lipid metabolism, alpha-Linolenic acid metabolism, Glycerophospholipid metabolism, Arachidonic acid metabolism	map00591, map00565, map00592, map00564, map00590	14
3.1.1.47	esterase	Ether lipid metabolism	map00565	3
3.1.1.5	lecithinase B	Glycerophospholipid metabolism	map00564	2
3.1.1.8	Cholinesterase	not mapped to any KEGG pathway	NA	5
3.1.13.4	Poly(A)-specific ribonuclease	not mapped to any KEGG pathway	NA	6
3.1.2.12	hydrolase	Methane metabolism	map00680	5
3.1.2.14	hydrolase	Fatty acid biosynthesis	map00061	1
3.1.2.2	hydrolase	Biosynthesis of unsaturated fatty acids, Fatty acid elongation	map01040, map00062	3
3.1.2.20	Acyl-CoA hydrolase	not mapped to any KEGG pathway	NA	6
3.1.2.22	hydrolase	Fatty acid elongation	map00062	7
3.1.2.3	Succinyl-CoA hydrolase	not mapped to any KEGG pathway	NA	1
3.1.2.4	hydrolase	Propanoate metabolism, beta-Alanine metabolism, Valine, leucine and isoleucine degradation	map00640, map00410, map00280	6
3.1.2.6	hydrolase	Pyruvate metabolism	map00620	6
3.1.21.1	Deoxyribonuclease I	not mapped to any KEGG pathway	NA	1
3.1.21.2	Deoxyribonuclease IV	not mapped to any KEGG pathway	NA	1
3.1.21.4	Type II site-specific deoxyribonuclease	not mapped to any KEGG pathway	NA	1
3.1.22.1	Deoxyribonuclease II	not mapped to any KEGG pathway	NA	1
3.1.22.4	Crossover junction endodeoxyribonuclease	not mapped to any KEGG pathway	NA	3
3.1.26.3	Ribonuclease III	not mapped to any KEGG pathway	NA	7
3.1.26.4	Ribonuclease H	not mapped to any KEGG pathway	NA	4
3.1.26.5	Ribonuclease P	not mapped to any KEGG pathway	NA	6
3.1.27.1	Ribonuclease T(2)	not mapped to any KEGG pathway	NA	3
3.1.3.11	hexose diphosphatase	Biosynthesis of antibiotics, Fructose and mannose metabolism, Pentose phosphate pathway, Glycolysis / Gluconeogenesis, Carbon fixation in photosynthetic organisms, Methane metabolism	map01130, map00051, map00030, map00010, map00710, map00680	6
3.1.3.15	histidinol phosphate phosphatase	Histidine metabolism	map00340	2
3.1.3.16	phosphatase	T cell receptor signaling pathway, Th1 and Th2 cell differentiation	map04660, map04658	268
3.1.3.2	phosphatase	Aminobenzoate degradation	map00627	28
3.1.3.23	Sugar-phosphatase	not mapped to any KEGG pathway	NA	7
3.1.3.25	phosphatase	Biosynthesis of antibiotics, Inositol phosphate metabolism, Phosphatidylinositol signaling system, Streptomycin biosynthesis	map01130, map00562, map04070, map00521	3
3.1.3.3	phosphatase	Biosynthesis of antibiotics, Glycine, serine and threonine metabolism, Methane metabolism	map01130, map00260, map00680	3
3.1.3.31	Nucleotidase	not mapped to any KEGG pathway	NA	12
3.1.3.32	Polynucleotide 3'-phosphatase	not mapped to any KEGG pathway	NA	2
3.1.3.33	Polynucleotide 5'-phosphatase	not mapped to any KEGG pathway	NA	3
3.1.3.4	phosphatase	Ether lipid metabolism, Glycerophospholipid metabolism, Sphingolipid metabolism, Glycerolipid metabolism	map00565, map00564, map00600, map00561	3
3.1.3.41	nitrophenyl phosphatase	Aminobenzoate degradation	map00627	400
3.1.3.48	Protein-tyrosine-phosphatase	not mapped to any KEGG pathway	NA	53
3.1.3.5	uridine 5'-nucleotidase	Purine metabolism, Nicotinate and nicotinamide metabolism, Pyrimidine metabolism	map00230, map00760, map00240	9
3.1.3.53	[Myosin-light-chain] phosphatase	not mapped to any KEGG pathway	NA	1
3.1.3.56	5-phosphatase	Inositol phosphate metabolism, Phosphatidylinositol signaling system	map00562, map04070	1
3.1.3.57	1-phosphatase	Inositol phosphate metabolism, Phosphatidylinositol signaling system	map00562, map04070	1
3.1.3.58	Sugar-terminal-phosphatase	not mapped to any KEGG pathway	NA	1
3.1.3.6	3'-mononucleotidase	Purine metabolism, Pyrimidine metabolism	map00230, map00240	2
3.1.3.64	Inositol-1,3-bisphosphate 3-phosphatase	Inositol phosphate metabolism, Phosphatidylinositol signaling system	map00562, map04070	1
3.1.3.66	4-phosphatase	Inositol phosphate metabolism, Phosphatidylinositol signaling system	map00562, map04070	2
3.1.3.7	nucleotidase	Sulfur metabolism	map00920	1
3.1.3.77	synthase	Cysteine and methionine metabolism	map00270	1
3.1.3.9	glucose 6-phosphate phosphatase	Starch and sucrose metabolism, Glycolysis / Gluconeogenesis, Galactose metabolism	map00500, map00010, map00052	1
3.1.4.11	phospholipase C	Inositol phosphate metabolism, Phosphatidylinositol signaling system	map00562, map04070	12
3.1.4.12	phosphodiesterase	Sphingolipid metabolism	map00600	1
3.1.4.17	phosphodiesterase	Purine metabolism	map00230	44
3.1.4.4	D	Ether lipid metabolism, Glycerophospholipid metabolism	map00565, map00564	3
3.1.4.41	phosphodiesterase D	Sphingolipid metabolism	map00600	2
3.1.4.46	phosphodiesterase	Glycerophospholipid metabolism	map00564	4
3.1.4.50	phospholipase D	Glycosylphosphatidylinositol (GPI)-anchor biosynthesis	map00563	1
3.1.5.1	deoxy-GTPase	Purine metabolism	map00230	3
3.1.6.1	sulfatase	Steroid hormone biosynthesis, Sphingolipid metabolism	map00140, map00600	2
3.1.6.12	chondroitinsulfatase	Glycosaminoglycan degradation	map00531	2
3.1.6.13	chondroitinsulfatase	Glycosaminoglycan degradation	map00531	1
3.1.6.14	chondroitinsulfatase	Glycosaminoglycan degradation	map00531	1
3.1.6.2	arylsulfatase	Steroid hormone biosynthesis	map00140	1
3.11.1.1	hydrolase	Phosphonate and phosphinate metabolism	map00440	7
3.2.1.1	glycogenase	Starch and sucrose metabolism	map00500	5
3.2.1.106	glucosidase	N-Glycan biosynthesis	map00510	11
3.2.1.108	lactase-phlorizin hydrolase	Galactose metabolism	map00052	1
3.2.1.109	Endogalactosaminidase	not mapped to any KEGG pathway	NA	2
3.2.1.113	1,2-alpha-mannosidase	Various types of N-glycan biosynthesis, N-Glycan biosynthesis	map00513, map00510	15
3.2.1.14	chitodextrinase	Amino sugar and nucleotide sugar metabolism	map00520	13
3.2.1.143	Poly(ADP-ribose) glycohydrolase	not mapped to any KEGG pathway	NA	3
3.2.1.15	pectin depolymerase	Pentose and glucuronate interconversions	map00040	3
3.2.1.17	Lysozyme	not mapped to any KEGG pathway	NA	2
3.2.1.18	neuraminidase	Other glycan degradation, Sphingolipid metabolism	map00511, map00600	1
3.2.1.2	saccharogen amylase	Starch and sucrose metabolism	map00500	3
3.2.1.21	gentiobiase	Starch and sucrose metabolism, Phenylpropanoid biosynthesis, Cyanoamino acid metabolism	map00500, map00940, map00460	9
3.2.1.22	melibiase	Galactose metabolism, Glycosphingolipid biosynthesis - globo and isoglobo series, Sphingolipid metabolism, Glycerolipid metabolism	map00052, map00603, map00600, map00561	3
3.2.1.23	lactase (ambiguous)	Other glycan degradation, Glycosphingolipid biosynthesis - ganglio series, Galactose metabolism, Sphingolipid metabolism, Glycosaminoglycan degradation	map00511, map00604, map00052, map00600, map00531	6
3.2.1.24	alpha-D-mannosidase	Other glycan degradation	map00511	19
3.2.1.25	mannanase	Other glycan degradation	map00511	3
3.2.1.28	trehalase	Starch and sucrose metabolism	map00500	2
3.2.1.3	1,4-alpha-glucosidase	Starch and sucrose metabolism	map00500	3
3.2.1.31	beta-glucuronide glucuronohydrolase glucuronidase	Flavone and flavonol biosynthesis, Pentose and glucuronate interconversions, Drug metabolism - other enzymes, Glycosaminoglycan degradation, Porphyrin and chlorophyll metabolism	map00944, map00040, map00983, map00531, map00860	1
3.2.1.33	Amylo-alpha-1,6-glucosidase	not mapped to any KEGG pathway	NA	3
3.2.1.35	hyaluronidase	Glycosaminoglycan degradation	map00531	1
3.2.1.37	1,4-beta-xylosidase	Amino sugar and nucleotide sugar metabolism	map00520	1
3.2.1.39	endo-1,3-beta-D-glucosidase	Starch and sucrose metabolism	map00500	1
3.2.1.4	Endo-1,4-beta-D-glucanase	Starch and sucrose metabolism	map00500	2
3.2.1.45	psychosine hydrolase	Other glycan degradation, Sphingolipid metabolism	map00511, map00600	8
3.2.1.46	cerebroside galactosidase	Sphingolipid metabolism	map00600	3
3.2.1.51	alpha-fucosidase	Other glycan degradation	map00511	4
3.2.1.52	hexosaminidase	Other glycan degradation, Glycosphingolipid biosynthesis - ganglio series, Amino sugar and nucleotide sugar metabolism, Various types of N-glycan biosynthesis, Glycosphingolipid biosynthesis - globo and isoglobo series, Glycosaminoglycan degradation	map00511, map00604, map00520, map00513, map00603, map00531	11
3.2.1.55	end alpha-L-arabinofuranosidase	Amino sugar and nucleotide sugar metabolism	map00520	2
3.2.1.6	Endo-1,3(4)-beta-glucanase	not mapped to any KEGG pathway	NA	3
3.2.1.62	Glycosylceramidase	not mapped to any KEGG pathway	NA	1
3.2.2.1	nucleosidase	Purine metabolism, Nicotinate and nicotinamide metabolism	map00230, map00760	2
3.2.2.19	[Protein ADP-ribosylarginine] hydrolase	not mapped to any KEGG pathway	NA	1
3.2.2.20	DNA-3-methyladenine glycosylase I	not mapped to any KEGG pathway	NA	1
3.2.2.21	DNA-3-methyladenine glycosylase II	not mapped to any KEGG pathway	NA	2
3.2.2.23	DNA-formamidopyrimidine glycosylase	not mapped to any KEGG pathway	NA	3
3.2.2.5	glycohydrolase	Nicotinate and nicotinamide metabolism	map00760	1
3.3.1.1	S-adenosylhomocysteine synthase	Cysteine and methionine metabolism	map00270	5
3.3.2.1	2,3-dihydro-2,3-dihydroxybenzoate synthase	Biosynthesis of antibiotics, Biosynthesis of siderophore group nonribosomal peptides	map01130, map01053	2
3.3.2.6	hydrolase	Arachidonic acid metabolism	map00590	3
3.3.2.9	epoxide hydrolase	Metabolism of xenobiotics by cytochrome P450	map00980	1
3.4.19.12	Ubiquitinyl hydrolase 1	not mapped to any KEGG pathway	NA	104
3.4.19.5	Beta-aspartyl-peptidase	not mapped to any KEGG pathway	NA	1
3.5.1.1	asparaginase II	Cyanoamino acid metabolism, Alanine, aspartate and glutamate metabolism	map00460, map00250	3
3.5.1.116	Ureidoglycolate amidohydrolase	not mapped to any KEGG pathway	NA	2
3.5.1.14	acid amidohydrolase	Arginine biosynthesis, Biosynthesis of antibiotics	map00220, map01130	2
3.5.1.2	glutaminase I	Arginine biosynthesis, D-Glutamine and D-glutamate metabolism, Alanine, aspartate and glutamate metabolism	map00220, map00471, map00250	6
3.5.1.25	deacetylase	Biosynthesis of antibiotics, Amino sugar and nucleotide sugar metabolism, Galactose metabolism	map01130, map00520, map00052	1
3.5.1.28	N-acetylmuramoyl-L-alanine amidase	not mapped to any KEGG pathway	NA	2
3.5.1.5	urease	Arginine biosynthesis, Purine metabolism, Atrazine degradation	map00220, map00230, map00791	3
3.5.1.9	kynurenine formamidase	Glyoxylate and dicarboxylate metabolism, Tryptophan metabolism	map00630, map00380	10
3.5.1.98	Histone deacetylase	not mapped to any KEGG pathway	NA	12
3.5.2.17	hydrolase	Purine metabolism	map00230	4
3.5.2.3	carbamoylaspartic dehydrase	Pyrimidine metabolism	map00240	6
3.5.2.5	allantoinase	Purine metabolism	map00230	1
3.5.3.1	arginine amidinase	Arginine biosynthesis, Biosynthesis of antibiotics, Arginine and proline metabolism	map00220, map01130, map00330	1
3.5.3.15	Protein-arginine deiminase	not mapped to any KEGG pathway	NA	1
3.5.3.4	allantoicase	Purine metabolism	map00230	2
3.5.3.6	deiminase	Arginine biosynthesis, Biosynthesis of antibiotics	map00220, map01130	1
3.5.4.10	cyclohydrolase	Biosynthesis of antibiotics, Purine metabolism	map01130, map00230	2
3.5.4.12	deaminase	Pyrimidine metabolism	map00240	2
3.5.4.16	cyclohydrolase I	Folate biosynthesis	map00790	3
3.5.4.17	Adenosine-phosphate deaminase	not mapped to any KEGG pathway	NA	6
3.5.4.19	cyclohydrolase	Histidine metabolism	map00340	2
3.5.4.3	deaminase	Purine metabolism	map00230	3
3.5.4.4	deaminase	Purine metabolism	map00230	11
3.5.4.5	deaminase	Pyrimidine metabolism, Drug metabolism - other enzymes	map00240, map00983	1
3.5.4.6	deaminase	Biosynthesis of antibiotics, Purine metabolism	map01130, map00230	6
3.5.99.6	deaminase	Amino sugar and nucleotide sugar metabolism	map00520	2
3.6.1.1	diphosphatase	Oxidative phosphorylation	map00190	15
3.6.1.15	phosphatase	Purine metabolism, Thiamine metabolism	map00230, map00730	1399
3.6.1.19	Nucleoside-triphosphate diphosphatase	not mapped to any KEGG pathway	NA	8
3.6.1.23	diphosphatase	Pyrimidine metabolism	map00240	3
3.6.1.3	adenylpyrophosphatase	Purine metabolism	map00230	806
3.6.1.31	diphosphatase	Histidine metabolism	map00340	2
3.6.1.42	Guanosine-diphosphatase	not mapped to any KEGG pathway	NA	2
3.6.1.43	dolichol diphosphatase	N-Glycan biosynthesis	map00510	2
3.6.1.6	diphosphate phosphatase	Purine metabolism, Pyrimidine metabolism	map00230, map00240	3
3.6.1.7	acetylphosphatase	Aminobenzoate degradation, Pyruvate metabolism	map00627, map00620	1
3.6.1.9	diphosphatase	Starch and sucrose metabolism, Purine metabolism, Nicotinate and nicotinamide metabolism, Pyrimidine metabolism, Pantothenate and CoA biosynthesis	map00500, map00230, map00760, map00240, map00770	1
3.6.3.1	Phospholipid-translocating ATPase	not mapped to any KEGG pathway	NA	22
3.6.3.12	Potassium-transporting ATPase	not mapped to any KEGG pathway	NA	6
3.6.3.29	Molybdate-transporting ATPase	not mapped to any KEGG pathway	NA	3
3.6.3.35	Manganese-transporting ATPase	not mapped to any KEGG pathway	NA	1
3.6.3.4	Cu(2)-exporting ATPase	not mapped to any KEGG pathway	NA	1
3.6.3.43	Peptide-transporting ATPase	not mapped to any KEGG pathway	NA	2
3.6.3.44	Xenobiotic-transporting ATPase	not mapped to any KEGG pathway	NA	3
3.6.3.6	ATPase	Oxidative phosphorylation	map00190	2
3.6.3.8	Calcium-transporting ATPase	not mapped to any KEGG pathway	NA	16
3.6.3.9	Sodium/potassium-exchanging ATPase	not mapped to any KEGG pathway	NA	6
3.6.4.3	Microtubule-severing ATPase	not mapped to any KEGG pathway	NA	7
3.6.4.4	Plus-end-directed kinesin ATPase	not mapped to any KEGG pathway	NA	4
3.7.1.2	beta-diketonase	Tyrosine metabolism, Styrene degradation	map00350, map00643	3
3.7.1.3	kynureninase	Tryptophan metabolism	map00380	2
3.8.1.5	dehalogenase	Chlorocyclohexane and chlorobenzene degradation, Chloroalkane and chloroalkene degradation	map00361, map00625	1
4.1.1.20	decarboxylase	Biosynthesis of antibiotics, Lysine biosynthesis	map01130, map00300	1
4.1.1.21	carboxylase	Purine metabolism	map00230	2
4.1.1.23	decarboxylase	Pyrimidine metabolism	map00240	2
4.1.1.31	carboxylase	Pyruvate metabolism, Carbon fixation in photosynthetic organisms, Carbon fixation pathways in prokaryotes, Methane metabolism	map00620, map00710, map00720, map00680	2
4.1.1.32	carboxykinase (GTP)	Citrate cycle (TCA cycle), Biosynthesis of antibiotics, Pyruvate metabolism, Glycolysis / Gluconeogenesis	map00020, map01130, map00620, map00010	3
4.1.1.33	decarboxylase	Biosynthesis of antibiotics, Terpenoid backbone biosynthesis	map01130, map00900	2
4.1.1.35	decarboxylase	Amino sugar and nucleotide sugar metabolism	map00520	2
4.1.1.36	decarboxylase	Pantothenate and CoA biosynthesis	map00770	1
4.1.1.37	decarboxylase	Porphyrin and chlorophyll metabolism	map00860	6
4.1.1.39	carboxylase	Biosynthesis of antibiotics, Carbon fixation in photosynthetic organisms, Glyoxylate and dicarboxylate metabolism	map01130, map00710, map00630	9
4.1.1.45	decarboxylase	Tryptophan metabolism	map00380	2
4.1.1.48	synthase	Phenylalanine, tyrosine and tryptophan biosynthesis, Biosynthesis of antibiotics	map00400, map01130	1
4.1.1.49	carboxykinase (ATP)	Citrate cycle (TCA cycle), Biosynthesis of antibiotics, Pyruvate metabolism, Glycolysis / Gluconeogenesis, Carbon fixation in photosynthetic organisms	map00020, map01130, map00620, map00010, map00710	3
4.1.1.50	decarboxylase	Cysteine and methionine metabolism, Arginine and proline metabolism	map00270, map00330	3
4.1.1.65	decarboxylase	Glycerophospholipid metabolism	map00564	6
4.1.1.82	decarboxylase	Biosynthesis of antibiotics, Phosphonate and phosphinate metabolism	map01130, map00440	2
4.1.1.9	decarboxylase	Propanoate metabolism, beta-Alanine metabolism	map00640, map00410	1
4.1.2.13	aldolase	Biosynthesis of antibiotics, Fructose and mannose metabolism, Pentose phosphate pathway, Glycolysis / Gluconeogenesis, Carbon fixation in photosynthetic organisms, Methane metabolism	map01130, map00051, map00030, map00010, map00710, map00680	21
4.1.2.4	aldolase	Pentose phosphate pathway	map00030	2
4.1.2.5	aldolase	Glycine, serine and threonine metabolism	map00260	2
4.1.3.1	lyase	Glyoxylate and dicarboxylate metabolism	map00630	7
4.1.3.27	synthase	Phenylalanine, tyrosine and tryptophan biosynthesis, Biosynthesis of antibiotics	map00400, map01130	1
4.1.3.4	lyase	Butanoate metabolism, Geraniol degradation, Valine, leucine and isoleucine degradation, Synthesis and degradation of ketone bodies	map00650, map00281, map00280, map00072	1
4.1.99.12	synthase	Riboflavin metabolism	map00740	1
4.1.99.22	GTP 3',8-cyclase	not mapped to any KEGG pathway	NA	3
4.1.99.3	Deoxyribodipyrimidine photo-lyase	not mapped to any KEGG pathway	NA	5
4.2.1.1	dehydratase	Nitrogen metabolism	map00910	20
4.2.1.10	dehydratase	Phenylalanine, tyrosine and tryptophan biosynthesis, Biosynthesis of antibiotics	map00400, map01130	1
4.2.1.104	cyanate lyase	Nitrogen metabolism	map00910	1
4.2.1.109	1-phosphate dehydratase	Cysteine and methionine metabolism	map00270	1
4.2.1.11	hydratase	Biosynthesis of antibiotics, Glycolysis / Gluconeogenesis, Methane metabolism	map01130, map00010, map00680	18
4.2.1.120	dehydratase	Butanoate metabolism, Carbon fixation pathways in prokaryotes	map00650, map00720	1
4.2.1.17	hydratase	Biosynthesis of antibiotics, Propanoate metabolism, beta-Alanine metabolism, Biosynthesis of unsaturated fatty acids, Caprolactam degradation, Fatty acid elongation, Valine, leucine and isoleucine degradation, Fatty acid degradation, Phenylalanine metabolism, Aminobenzoate degradation, Limonene and pinene degradation, Butanoate metabolism, alpha-Linolenic acid metabolism, Geraniol degradation, Ca…	map01130, map00640, map00410, map01040, map00930, map00062, map00280, map00071, map00360, map00627, map00903, map00650, map00592, map00281, map00720, map00310, map00380, map00362	2
4.2.1.19	dehydratase	Histidine metabolism	map00340	2
4.2.1.2	hydratase	Citrate cycle (TCA cycle), Biosynthesis of antibiotics, Pyruvate metabolism, Carbon fixation pathways in prokaryotes	map00020, map01130, map00620, map00720	4
4.2.1.20	synthase	Phenylalanine, tyrosine and tryptophan biosynthesis, Biosynthesis of antibiotics, Glycine, serine and threonine metabolism	map00400, map01130, map00260	2
4.2.1.22	beta-synthase	Biosynthesis of antibiotics, Cysteine and methionine metabolism, Glycine, serine and threonine metabolism	map01130, map00270, map00260	3
4.2.1.24	synthase	Porphyrin and chlorophyll metabolism	map00860	2
4.2.1.3	hydratase	Citrate cycle (TCA cycle), Biosynthesis of antibiotics, Carbon fixation pathways in prokaryotes, Glyoxylate and dicarboxylate metabolism	map00020, map01130, map00720, map00630	2
4.2.1.33	dehydratase	Valine, leucine and isoleucine biosynthesis	map00290	1
4.2.1.47	4,6-dehydratase	Fructose and mannose metabolism, Amino sugar and nucleotide sugar metabolism	map00051, map00520	4
4.2.1.49	hydratase	Histidine metabolism	map00340	3
4.2.1.51	dehydratase	Phenylalanine, tyrosine and tryptophan biosynthesis, Biosynthesis of antibiotics	map00400, map01130	3
4.2.1.59	dehydratase	Fatty acid biosynthesis, Biotin metabolism	map00061, map00780	1
4.2.1.59	3-hydroxyacyl-[acyl-carrier-protein] dehydratase	not mapped to any KEGG pathway	NA	1
4.2.1.75	synthase	Porphyrin and chlorophyll metabolism	map00860	3
4.2.1.76	4,6-dehydratase	Amino sugar and nucleotide sugar metabolism	map00520	1
4.2.1.8	dehydratase	Pentose and glucuronate interconversions	map00040	1
4.2.1.84	hydratase	Aminobenzoate degradation, Fluorobenzoate degradation, Tryptophan metabolism, Styrene degradation	map00627, map00364, map00380, map00643	2
4.2.1.9	dehydratase	Biosynthesis of antibiotics, Valine, leucine and isoleucine biosynthesis, Pantothenate and CoA biosynthesis	map01130, map00290, map00770	3
4.2.1.93	ATP-dependent NAD(P)H-hydrate dehydratase	not mapped to any KEGG pathway	NA	1
4.2.1.96	4a-hydroxytetrahydrobiopterin dehydratase	not mapped to any KEGG pathway	NA	5
4.2.3.1	synthase	Vitamin B6 metabolism, Glycine, serine and threonine metabolism	map00750, map00260	2
4.2.3.4	synthase	Phenylalanine, tyrosine and tryptophan biosynthesis, Biosynthesis of antibiotics	map00400, map01130	1
4.2.3.5	synthase	Phenylalanine, tyrosine and tryptophan biosynthesis, Biosynthesis of antibiotics	map00400, map01130	1
4.2.99.18	DNA-(apurinic or apyrimidinic site) lyase	not mapped to any KEGG pathway	NA	13
4.3.1.17	ammonia-lyase	Biosynthesis of antibiotics, Cysteine and methionine metabolism, Glycine, serine and threonine metabolism	map01130, map00270, map00260	1
4.3.1.18	ammonia-lyase	Glycine, serine and threonine metabolism	map00260	1
4.3.1.19	ammonia-lyase	Biosynthesis of antibiotics, Valine, leucine and isoleucine biosynthesis, Glycine, serine and threonine metabolism	map01130, map00290, map00260	1
4.3.1.3	ammonia-lyase	Histidine metabolism	map00340	2
4.3.1.4	cyclodeaminase	One carbon pool by folate	map00670	1
4.3.2.1	lyase	Arginine biosynthesis, Biosynthesis of antibiotics, Alanine, aspartate and glutamate metabolism	map00220, map01130, map00250	2
4.3.2.2	lyase	Biosynthesis of antibiotics, Purine metabolism, Alanine, aspartate and glutamate metabolism	map01130, map00230, map00250	2
4.3.2.3	lyase	Purine metabolism	map00230	2
4.3.3.2	synthase	Indole alkaloid biosynthesis	map00901	2
4.3.3.6	5'-phosphate synthase (glutamine hydrolysing)	Vitamin B6 metabolism	map00750	1
4.3.3.7	synthase	Biosynthesis of antibiotics, Lysine biosynthesis, Monobactam biosynthesis	map01130, map00300, map00261	1
4.4.1.17	synthase	Porphyrin and chlorophyll metabolism	map00860	3
4.4.1.20	synthase	Arachidonic acid metabolism	map00590	2
4.4.1.3	dethiomethylase	Sulfur metabolism	map00920	9
4.4.1.5	lyase	Pyruvate metabolism	map00620	3
4.4.1.8	beta-lyase	Selenocompound metabolism, Cysteine and methionine metabolism	map00450, map00270	2
4.6.1.1	cyclase	Purine metabolism	map00230	18
4.6.1.12	2,4-cyclodiphosphate synthase	Biosynthesis of antibiotics, Terpenoid backbone biosynthesis	map01130, map00900	1
4.6.1.16	tRNA-intron lyase	not mapped to any KEGG pathway	NA	3
4.6.1.2	cyclase	Purine metabolism	map00230	24
4.6.1.6	Cytidylate cyclase	not mapped to any KEGG pathway	NA	1
4.99.1.1	ferrochelatase	Porphyrin and chlorophyll metabolism	map00860	2
5.1.1.1	racemase	D-Alanine metabolism	map00473	2
5.1.1.10	racemase	D-Glutamine and D-glutamate metabolism, Cysteine and methionine metabolism, Glycine, serine and threonine metabolism, D-Arginine and D-ornithine metabolism	map00471, map00270, map00260, map00472	5
5.1.1.4	racemase	Arginine and proline metabolism	map00330	1
5.1.1.6	Threonine racemase	not mapped to any KEGG pathway	NA	2
5.1.3.1	3-epimerase	Biosynthesis of antibiotics, Pentose phosphate pathway, Carbon fixation in photosynthetic organisms, Pentose and glucuronate interconversions	map01130, map00030, map00710, map00040	2
5.1.3.2	4-epimerase	Amino sugar and nucleotide sugar metabolism, Galactose metabolism	map00520, map00052	4
5.1.99.1	epimerase	Propanoate metabolism, Carbon fixation pathways in prokaryotes, Glyoxylate and dicarboxylate metabolism, Valine, leucine and isoleucine degradation	map00640, map00720, map00630, map00280	1
5.2.1.8	Peptidylprolyl isomerase	not mapped to any KEGG pathway	NA	93
5.3.1.1	isomerase	Biosynthesis of antibiotics, Inositol phosphate metabolism, Fructose and mannose metabolism, Glycolysis / Gluconeogenesis, Carbon fixation in photosynthetic organisms	map01130, map00562, map00051, map00010, map00710	8
5.3.1.12	isomerase	Pentose and glucuronate interconversions	map00040	2
5.3.1.16	isomerase	Histidine metabolism	map00340	2
5.3.1.22	isomerase	Glyoxylate and dicarboxylate metabolism	map00630	1
5.3.1.23	isomerase	Cysteine and methionine metabolism	map00270	1
5.3.1.24	isomerase	Phenylalanine, tyrosine and tryptophan biosynthesis, Biosynthesis of antibiotics	map00400, map01130	1
5.3.1.5	isomerase	Fructose and mannose metabolism, Pentose and glucuronate interconversions	map00051, map00040	2
5.3.1.6	isomerase	Biosynthesis of antibiotics, Fructose and mannose metabolism, Pentose phosphate pathway, Carbon fixation in photosynthetic organisms	map01130, map00051, map00030, map00710	3
5.3.1.8	isomerase	Fructose and mannose metabolism, Amino sugar and nucleotide sugar metabolism	map00051, map00520	2
5.3.1.9	isomerase	Starch and sucrose metabolism, Biosynthesis of antibiotics, Amino sugar and nucleotide sugar metabolism, Pentose phosphate pathway, Glycolysis / Gluconeogenesis	map00500, map01130, map00520, map00030, map00010	4
5.3.3.2	Delta-isomerase	Biosynthesis of antibiotics, Terpenoid backbone biosynthesis	map01130, map00900	4
5.3.3.3	Delta-isomerase	Butanoate metabolism	map00650	1
5.3.3.5	Delta-isomerase	Steroid biosynthesis	map00100	2
5.3.3.6	Delta-isomerase	Nicotinate and nicotinamide metabolism	map00760	1
5.3.4.1	Protein disulfide-isomerase	not mapped to any KEGG pathway	NA	12
5.4.2.11	Phosphoglycerate mutase (2,3-diphosphoglycerate-dependent)	not mapped to any KEGG pathway	NA	10
5.4.2.2	(alpha-D-glucose-1,6-bisphosphate-dependent)	Starch and sucrose metabolism, Biosynthesis of antibiotics, Purine metabolism, Amino sugar and nucleotide sugar metabolism, Pentose phosphate pathway, Glycolysis / Gluconeogenesis, Galactose metabolism, Streptomycin biosynthesis	map00500, map01130, map00230, map00520, map00030, map00010, map00052, map00521	2
5.4.2.3	mutase	Biosynthesis of antibiotics, Amino sugar and nucleotide sugar metabolism	map01130, map00520	3
5.4.2.7	phosphodeoxyribomutase	Purine metabolism, Pentose phosphate pathway	map00230, map00030	1
5.4.2.8	mannose phosphomutase	Fructose and mannose metabolism, Amino sugar and nucleotide sugar metabolism	map00051, map00520	2
5.4.2.9	mutase	Biosynthesis of antibiotics, Phosphonate and phosphinate metabolism	map01130, map00440	2
5.4.3.8	2,1-aminomutase	Porphyrin and chlorophyll metabolism	map00860	1
5.4.99.12	tRNA pseudouridine(38-40) synthase	not mapped to any KEGG pathway	NA	33
5.4.99.18	ribonucleotide mutase	Biosynthesis of antibiotics, Purine metabolism	map01130, map00230	1
5.4.99.2	mutase	Propanoate metabolism, Carbon fixation pathways in prokaryotes, Glyoxylate and dicarboxylate metabolism, Valine, leucine and isoleucine degradation	map00640, map00720, map00630, map00280	1
5.4.99.5	mutase	Phenylalanine, tyrosine and tryptophan biosynthesis, Biosynthesis of antibiotics	map00400, map01130	3
5.4.99.9	mutase	Amino sugar and nucleotide sugar metabolism, Galactose metabolism	map00520, map00052	1
5.5.1.4	synthase	Biosynthesis of antibiotics, Inositol phosphate metabolism, Streptomycin biosynthesis	map01130, map00562, map00521	1
5.99.1.2	DNA topoisomerase	not mapped to any KEGG pathway	NA	11
5.99.1.3	DNA topoisomerase (ATP-hydrolyzing)	not mapped to any KEGG pathway	NA	19
6.1.1.1	ligase	Aminoacyl-tRNA biosynthesis	map00970	3
6.1.1.10	ligase	Selenocompound metabolism, Aminoacyl-tRNA biosynthesis	map00450, map00970	5
6.1.1.11	ligase	Aminoacyl-tRNA biosynthesis	map00970	5
6.1.1.12	ligase	Aminoacyl-tRNA biosynthesis	map00970	4
6.1.1.14	ligase	Aminoacyl-tRNA biosynthesis	map00970	3
6.1.1.15	ligase	Aminoacyl-tRNA biosynthesis	map00970	5
6.1.1.16	ligase	Aminoacyl-tRNA biosynthesis	map00970	4
6.1.1.17	ligase	Aminoacyl-tRNA biosynthesis, Porphyrin and chlorophyll metabolism	map00970, map00860	4
6.1.1.18	ligase	Aminoacyl-tRNA biosynthesis	map00970	5
6.1.1.19	ligase	Aminoacyl-tRNA biosynthesis	map00970	6
6.1.1.2	ligase	Aminoacyl-tRNA biosynthesis	map00970	3
6.1.1.20	ligase	Aminoacyl-tRNA biosynthesis	map00970	9
6.1.1.21	ligase	Aminoacyl-tRNA biosynthesis	map00970	5
6.1.1.22	ligase	Aminoacyl-tRNA biosynthesis	map00970	3
6.1.1.3	ligase	Aminoacyl-tRNA biosynthesis	map00970	5
6.1.1.4	ligase	Aminoacyl-tRNA biosynthesis	map00970	3
6.1.1.5	ligase	Aminoacyl-tRNA biosynthesis	map00970	5
6.1.1.6	ligase	Aminoacyl-tRNA biosynthesis	map00970	5
6.1.1.7	ligase	Aminoacyl-tRNA biosynthesis	map00970	7
6.1.1.9	ligase	Aminoacyl-tRNA biosynthesis	map00970	6
6.2.1.1	ligase	Biosynthesis of antibiotics, Propanoate metabolism, Pyruvate metabolism, Glycolysis / Gluconeogenesis, Carbon fixation pathways in prokaryotes, Methane metabolism	map01130, map00640, map00620, map00010, map00720, map00680	4
6.2.1.16	ligase	Butanoate metabolism, Valine, leucine and isoleucine degradation	map00650, map00280	4
6.2.1.17	ligase	Propanoate metabolism	map00640	1
6.2.1.3	ligase	Fatty acid biosynthesis, Fatty acid degradation	map00061, map00071	1
6.3.1.14	Diphthine--ammonia ligase	not mapped to any KEGG pathway	NA	1
6.3.1.2	synthetase	Arginine biosynthesis, Nitrogen metabolism, Alanine, aspartate and glutamate metabolism, Glyoxylate and dicarboxylate metabolism	map00220, map00910, map00250, map00630	12
6.3.2.1	ligase (AMP-forming)	beta-Alanine metabolism, Pantothenate and CoA biosynthesis	map00410, map00770	1
6.3.2.12	synthase	Folate biosynthesis	map00790	1
6.3.2.17	synthase	Folate biosynthesis	map00790	2
6.3.2.2	ligase	Cysteine and methionine metabolism, Glutathione metabolism	map00270, map00480	7
6.3.2.3	synthase	Cysteine and methionine metabolism, Glutathione metabolism	map00270, map00480	3
6.3.2.4	ligase	Peptidoglycan biosynthesis, D-Alanine metabolism	map00550, map00473	1
6.3.2.6	synthase	Biosynthesis of antibiotics, Purine metabolism	map01130, map00230	1
6.3.3.1	cyclo-ligase	Biosynthesis of antibiotics, Purine metabolism	map01130, map00230	3
6.3.3.2	cyclo-ligase	One carbon pool by folate	map00670	1
6.3.4.13	ligase	Biosynthesis of antibiotics, Purine metabolism	map01130, map00230	2
6.3.4.14	Biotin carboxylase	not mapped to any KEGG pathway	NA	10
6.3.4.15	ligase	Biotin metabolism	map00780	1
6.3.4.16	synthase (ammonia)	Arginine biosynthesis, Nitrogen metabolism, Alanine, aspartate and glutamate metabolism	map00220, map00910, map00250	5
6.3.4.2	synthase (glutamine hydrolysing)	Pyrimidine metabolism	map00240	7
6.3.4.21	Nicotinate phosphoribosyltransferase	not mapped to any KEGG pathway	NA	1
6.3.4.3	ligase	Carbon fixation pathways in prokaryotes, One carbon pool by folate	map00720, map00670	2
6.3.4.4	synthase	Purine metabolism, Alanine, aspartate and glutamate metabolism	map00230, map00250	4
6.3.4.5	synthase	Arginine biosynthesis, Biosynthesis of antibiotics, Alanine, aspartate and glutamate metabolism	map00220, map01130, map00250	2
6.3.5.1	synthase (glutamine-hydrolysing)	Nicotinate and nicotinamide metabolism	map00760	5
6.3.5.2	synthase (glutamine-hydrolysing)	Purine metabolism, Drug metabolism - other enzymes	map00230, map00983	2
6.3.5.3	synthase	Biosynthesis of antibiotics, Purine metabolism	map01130, map00230	5
6.3.5.4	synthase (glutamine-hydrolysing)	Alanine, aspartate and glutamate metabolism	map00250	6
6.3.5.5	synthase (glutamine-hydrolysing)	Alanine, aspartate and glutamate metabolism, Pyrimidine metabolism	map00250, map00240	10
6.4.1.1	carboxylase	Citrate cycle (TCA cycle), Pyruvate metabolism, Carbon fixation pathways in prokaryotes	map00020, map00620, map00720	1
6.4.1.2	carboxylase	Fatty acid biosynthesis, Tetracycline biosynthesis, Biosynthesis of antibiotics, Aflatoxin biosynthesis, Propanoate metabolism, Pyruvate metabolism, Carbon fixation pathways in prokaryotes	map00061, map00253, map01130, map00254, map00640, map00620, map00720	6
6.4.1.4	carboxylase	Valine, leucine and isoleucine degradation	map00280	2
6.5.1.1	DNA ligase (ATP)	not mapped to any KEGG pathway	NA	16
6.5.1.3	RNA ligase (ATP)	not mapped to any KEGG pathway	NA	1
6.5.1.4	RNA 3'-terminal-phosphate cyclase (ATP)	not mapped to any KEGG pathway	NA	5
6.6.1.1	chelatase	Porphyrin and chlorophyll metabolism	map00860	6
6.6.1.2	hydrogenobyrinic acid a,c-diamide cobaltochelatase	Porphyrin and chlorophyll metabolism	map00860	1
