# Supplementary material for: The Holo-Transcriptome of the Zoantharian Protopalythoa variabilis (Cnidaria: Anthozoa): A Plentiful Source of Enzymes for Potential Application in Green Chemistry, Industrial and Pharmaceutical Biotechnology
Source: Mar Drugs. 2018 Jun 13;16(6):207. doi: 10.3390/md16060207 (PMC6025448; doi:10.3390/md16060207)
Supplement: Supplementary file 1 [file marinedrugs-16-00207-s001.zip › Supplementary Figures and Tables/Supplementary Table 10 - RNA-seq and assembling statistics..xlsx]

## Sheet: Planilha1
Supplementary Table 10. RNA-seq and assembling statistics.
		Contig	Unigene
	Total number	276526	126441
	Total length (in nt)	109334105	100780329
	Mean length (in nt)	395	775
	N50	829	1187
